# Supplementary material for: Environmental scan of family chart linking for genetic cascade screening in a U.S. integrated health system
Source: Front Genet. 2022 Aug 11;13:886650. doi: 10.3389/fgene.2022.886650 (PMC9403414; doi:10.3389/fgene.2022.886650)
Supplement: Supplementary file 3 [file DataSheet1.CSV]

Edition	Developer	Product	Version	Certification Date	CHPL ID	ONC-ACB	Practice Type	Status	Details	Certification Criteria
2015	VIPA Health Solutions, LLC	24/7 smartEMR	7.1	28-Mar-19	15.04.04.2916.smar.07.01.1.190328	Drummond Group		Active	https://chpl.healthit.gov/#/listing/9956	170.315 (a)(1): Computerized Provider Order Entry (CPOE) - Medications 170.315 (a)(2): CPOE - Laboratory 170.315 (a)(3): CPOE - Diagnostic Imaging 170.315 (a)(4): Drug-Drug, Drug-Allergy Interaction Checks for CPOE 170.315 (a)(5): Demographics 170.315 (a)(6): Problem List 170.315 (a)(7): Medication List 170.315 (a)(8): Medication Allergy List 170.315 (a)(9): Clinical Decision Support 170.315 (a)(…
2015	MediRec, Inc.	abcEHR V	1	28-Sep-20	15.04.04.2799.abcE.01.00.1.200928	Drummond Group		Active	https://chpl.healthit.gov/#/listing/10463	170.315 (a)(1): Computerized Provider Order Entry (CPOE) - Medications 170.315 (a)(2): CPOE - Laboratory 170.315 (a)(3): CPOE - Diagnostic Imaging 170.315 (a)(4): Drug-Drug, Drug-Allergy Interaction Checks for CPOE 170.315 (a)(5): Demographics 170.315 (a)(9): Clinical Decision Support 170.315 (a)(10): Drug-Formulary and Preferred Drug List Checks 170.315 (a)(12): Family Health History 170.315 (a)…
2015	Ocuco Limited	Acuitas activEHR	2	9-Apr-18	15.04.04.2087.Acui.02.00.1.180409	Drummond Group		Active	https://chpl.healthit.gov/#/listing/9608	170.315 (a)(1): Computerized Provider Order Entry (CPOE) - Medications 170.315 (a)(2): CPOE - Laboratory 170.315 (a)(3): CPOE - Diagnostic Imaging 170.315 (a)(4): Drug-Drug, Drug-Allergy Interaction Checks for CPOE 170.315 (a)(5): Demographics 170.315 (a)(6): Problem List 170.315 (a)(7): Medication List 170.315 (a)(8): Medication Allergy List 170.315 (a)(9): Clinical Decision Support 170.315 (a)(…
2015	AdvancedMD	AdvancedMD	20.3	31-Dec-20	15.04.04.2666.Adva.20.02.1.201231	Drummond Group		Active	https://chpl.healthit.gov/#/listing/10515	170.315 (a)(1): Computerized Provider Order Entry (CPOE) - Medications 170.315 (a)(2): CPOE - Laboratory 170.315 (a)(3): CPOE - Diagnostic Imaging 170.315 (a)(4): Drug-Drug, Drug-Allergy Interaction Checks for CPOE 170.315 (a)(5): Demographics 170.315 (a)(9): Clinical Decision Support 170.315 (a)(10): Drug-Formulary and Preferred Drug List Checks 170.315 (a)(12): Family Health History 170.315 (a)…
2015	Agastha, Inc.	Agastha Enterprise Healthcare Software	15.1	31-Dec-17	15.04.04.1056.Agas.14.00.1.171231	Drummond Group		Active	https://chpl.healthit.gov/#/listing/9115	170.315 (a)(1): Computerized Provider Order Entry (CPOE) - Medications 170.315 (a)(2): CPOE - Laboratory 170.315 (a)(3): CPOE - Diagnostic Imaging 170.315 (a)(4): Drug-Drug, Drug-Allergy Interaction Checks for CPOE 170.315 (a)(5): Demographics 170.315 (a)(6): Problem List 170.315 (a)(7): Medication List 170.315 (a)(8): Medication Allergy List 170.315 (a)(9): Clinical Decision Support 170.315 (a)(…
2015	Allscripts	Allscripts Professional EHR	20.2	14-Dec-20	15.04.04.2891.Alls.PR.04.0.201214	Drummond Group		Active	https://chpl.healthit.gov/#/listing/10495	170.315 (a)(1): Computerized Provider Order Entry (CPOE) - Medications 170.315 (a)(2): CPOE - Laboratory 170.315 (a)(3): CPOE - Diagnostic Imaging 170.315 (a)(4): Drug-Drug, Drug-Allergy Interaction Checks for CPOE 170.315 (a)(5): Demographics 170.315 (a)(9): Clinical Decision Support 170.315 (a)(10): Drug-Formulary and Preferred Drug List Checks 170.315 (a)(12): Family Health History 170.315 (a)…
2015	Allscripts	Allscripts Professional EHR	17.1	21-Dec-20	15.04.04.2891.Alls.17.01.1.201221	Drummond Group		Active	https://chpl.healthit.gov/#/listing/10537	170.315 (a)(1): Computerized Provider Order Entry (CPOE) - Medications 170.315 (a)(2): CPOE - Laboratory 170.315 (a)(3): CPOE - Diagnostic Imaging 170.315 (a)(4): Drug-Drug, Drug-Allergy Interaction Checks for CPOE 170.315 (a)(5): Demographics 170.315 (a)(9): Clinical Decision Support 170.315 (a)(10): Drug-Formulary and Preferred Drug List Checks 170.315 (a)(12): Family Health History 170.315 (a)…
2015	Allscripts	Allscripts Professional EHR	17.3	21-Dec-20	15.04.04.2891.Alls.PR.02.1.201221	Drummond Group		Active	https://chpl.healthit.gov/#/listing/10538	170.315 (a)(1): Computerized Provider Order Entry (CPOE) - Medications 170.315 (a)(2): CPOE - Laboratory 170.315 (a)(3): CPOE - Diagnostic Imaging 170.315 (a)(4): Drug-Drug, Drug-Allergy Interaction Checks for CPOE 170.315 (a)(5): Demographics 170.315 (a)(9): Clinical Decision Support 170.315 (a)(10): Drug-Formulary and Preferred Drug List Checks 170.315 (a)(12): Family Health History 170.315 (a)…
2015	Allscripts	Allscripts Professional EHR	18.2	21-Dec-20	15.04.04.2891.Prof.18.02.1.201221	Drummond Group		Active	https://chpl.healthit.gov/#/listing/10539	170.315 (a)(1): Computerized Provider Order Entry (CPOE) - Medications 170.315 (a)(2): CPOE - Laboratory 170.315 (a)(3): CPOE - Diagnostic Imaging 170.315 (a)(4): Drug-Drug, Drug-Allergy Interaction Checks for CPOE 170.315 (a)(5): Demographics 170.315 (a)(9): Clinical Decision Support 170.315 (a)(10): Drug-Formulary and Preferred Drug List Checks 170.315 (a)(12): Family Health History 170.315 (a)…
2015	Allscripts	Allscripts Professional EHR	19.3	21-Dec-20	15.04.04.2891.Alls.PR.03.0.201221	Drummond Group		Active	https://chpl.healthit.gov/#/listing/10540	170.315 (a)(1): Computerized Provider Order Entry (CPOE) - Medications 170.315 (a)(2): CPOE - Laboratory 170.315 (a)(3): CPOE - Diagnostic Imaging 170.315 (a)(4): Drug-Drug, Drug-Allergy Interaction Checks for CPOE 170.315 (a)(5): Demographics 170.315 (a)(9): Clinical Decision Support 170.315 (a)(10): Drug-Formulary and Preferred Drug List Checks 170.315 (a)(12): Family Health History 170.315 (a)…
2015	Allscripts	Allscripts Professional EHR	19.4	29-Jan-21	15.04.04.2891.Alls.PR.04.0.210129	Drummond Group		Active	https://chpl.healthit.gov/#/listing/10542	170.315 (a)(1): Computerized Provider Order Entry (CPOE) - Medications 170.315 (a)(2): CPOE - Laboratory 170.315 (a)(3): CPOE - Diagnostic Imaging 170.315 (a)(4): Drug-Drug, Drug-Allergy Interaction Checks for CPOE 170.315 (a)(5): Demographics 170.315 (a)(9): Clinical Decision Support 170.315 (a)(10): Drug-Formulary and Preferred Drug List Checks 170.315 (a)(12): Family Health History 170.315 (a)…
2015	Allscripts	Allscripts Professional EHR	20.4	29-Jan-21	15.04.04.2891.Alls.PR.05.0.210129	Drummond Group		Active	https://chpl.healthit.gov/#/listing/10543	170.315 (a)(1): Computerized Provider Order Entry (CPOE) - Medications 170.315 (a)(2): CPOE - Laboratory 170.315 (a)(3): CPOE - Diagnostic Imaging 170.315 (a)(4): Drug-Drug, Drug-Allergy Interaction Checks for CPOE 170.315 (a)(5): Demographics 170.315 (a)(9): Clinical Decision Support 170.315 (a)(10): Drug-Formulary and Preferred Drug List Checks 170.315 (a)(12): Family Health History 170.315 (a)…
2015	Allscripts	Allscripts Professional EHR	21.1	16-Aug-21	15.04.04.2891.Alls.PR.06.0.210816	Drummond Group		Active	https://chpl.healthit.gov/#/listing/10688	170.315 (a)(1): Computerized Provider Order Entry (CPOE) - Medications 170.315 (a)(2): CPOE - Laboratory 170.315 (a)(3): CPOE - Diagnostic Imaging 170.315 (a)(4): Drug-Drug, Drug-Allergy Interaction Checks for CPOE 170.315 (a)(5): Demographics 170.315 (a)(9): Clinical Decision Support 170.315 (a)(10): Drug-Formulary and Preferred Drug List Checks 170.315 (a)(12): Family Health History 170.315 (a)…
2015	MD Synergy Solutions, LLC	Althea	Version 2.0	20-Dec-19	15.04.04.1821.Alth.02.01.1.191220	Drummond Group		Active	https://chpl.healthit.gov/#/listing/10224	170.315 (a)(1): Computerized Provider Order Entry (CPOE) - Medications 170.315 (a)(2): CPOE - Laboratory 170.315 (a)(3): CPOE - Diagnostic Imaging 170.315 (a)(4): Drug-Drug, Drug-Allergy Interaction Checks for CPOE 170.315 (a)(5): Demographics 170.315 (a)(6): Problem List 170.315 (a)(7): Medication List 170.315 (a)(8): Medication Allergy List 170.315 (a)(9): Clinical Decision Support 170.315 (a)(…
2015	Amrita Ventures, LLC	Amrita Hospital Information System	AHIS 7.2	29-Dec-20	15.04.04.2678.Amri.AH.01.1.201229	Drummond Group		Active	https://chpl.healthit.gov/#/listing/10511	170.315 (a)(1): Computerized Provider Order Entry (CPOE) - Medications 170.315 (a)(2): CPOE - Laboratory 170.315 (a)(3): CPOE - Diagnostic Imaging 170.315 (a)(4): Drug-Drug, Drug-Allergy Interaction Checks for CPOE 170.315 (a)(5): Demographics 170.315 (a)(9): Clinical Decision Support 170.315 (a)(10): Drug-Formulary and Preferred Drug List Checks 170.315 (a)(12): Family Health History 170.315 (a)…
2015	Aprima, an eMDs Company	Aprima EHR and PM	Version 18	28-Dec-18	15.04.04.2968.Apri.18.00.1.181228	Drummond Group		Active	https://chpl.healthit.gov/#/listing/9832	170.315 (a)(1): Computerized Provider Order Entry (CPOE) - Medications 170.315 (a)(2): CPOE - Laboratory 170.315 (a)(3): CPOE - Diagnostic Imaging 170.315 (a)(4): Drug-Drug, Drug-Allergy Interaction Checks for CPOE 170.315 (a)(5): Demographics 170.315 (a)(6): Problem List 170.315 (a)(7): Medication List 170.315 (a)(8): Medication Allergy List 170.315 (a)(9): Clinical Decision Support 170.315 (a)(…
2015	Varian Medical Systems	ARIA Oncology Information System (for Medical Oncology)	15.6	1-Aug-19	15.04.04.2496.ARIA.MO.01.1.190801	Drummond Group		Active	https://chpl.healthit.gov/#/listing/10092	170.315 (a)(1): Computerized Provider Order Entry (CPOE) - Medications 170.315 (a)(2): CPOE - Laboratory 170.315 (a)(3): CPOE - Diagnostic Imaging 170.315 (a)(4): Drug-Drug, Drug-Allergy Interaction Checks for CPOE 170.315 (a)(5): Demographics 170.315 (a)(6): Problem List 170.315 (a)(7): Medication List 170.315 (a)(8): Medication Allergy List 170.315 (a)(9): Clinical Decision Support 170.315 (a)(…
2015	Varian Medical Systems	ARIA Oncology Information System (for Medical Oncology)	16	23-Jun-20	15.04.04.2496.ARIA.MO.02.1.200623	Drummond Group		Active	https://chpl.healthit.gov/#/listing/10414	170.315 (a)(1): Computerized Provider Order Entry (CPOE) - Medications 170.315 (a)(2): CPOE - Laboratory 170.315 (a)(3): CPOE - Diagnostic Imaging 170.315 (a)(4): Drug-Drug, Drug-Allergy Interaction Checks for CPOE 170.315 (a)(5): Demographics 170.315 (a)(6): Problem List 170.315 (a)(7): Medication List 170.315 (a)(8): Medication Allergy List 170.315 (a)(9): Clinical Decision Support 170.315 (a)(…
2015	Varian Medical Systems	ARIA Oncology Information System (for Medical Oncology)	17	12-May-21	15.04.04.2496.ARIA.MO.03.1.210512	Drummond Group		Active	https://chpl.healthit.gov/#/listing/10627	170.315 (a)(1): Computerized Provider Order Entry (CPOE) - Medications 170.315 (a)(2): CPOE - Laboratory 170.315 (a)(3): CPOE - Diagnostic Imaging 170.315 (a)(4): Drug-Drug, Drug-Allergy Interaction Checks for CPOE 170.315 (a)(5): Demographics 170.315 (a)(9): Clinical Decision Support 170.315 (a)(10): Drug-Formulary and Preferred Drug List Checks 170.315 (a)(12): Family Health History 170.315 (a)…
2015	Varian Medical Systems	ARIA Oncology Information System (for Radiation Oncology)	15.5	26-Dec-17	15.04.04.2496.ARIA.15.00.1.171226	Drummond Group		Active	https://chpl.healthit.gov/#/listing/9232	170.315 (a)(1): Computerized Provider Order Entry (CPOE) - Medications 170.315 (a)(2): CPOE - Laboratory 170.315 (a)(3): CPOE - Diagnostic Imaging 170.315 (a)(4): Drug-Drug, Drug-Allergy Interaction Checks for CPOE 170.315 (a)(5): Demographics 170.315 (a)(6): Problem List 170.315 (a)(7): Medication List 170.315 (a)(8): Medication Allergy List 170.315 (a)(9): Clinical Decision Support 170.315 (a)(…
2015	Varian Medical Systems	ARIA Oncology Information System (for Radiation Oncology)	15.5 MR2	1-Aug-19	15.04.04.2496.ARIA.15.01.1.190801	Drummond Group		Active	https://chpl.healthit.gov/#/listing/10080	170.315 (a)(1): Computerized Provider Order Entry (CPOE) - Medications 170.315 (a)(2): CPOE - Laboratory 170.315 (a)(3): CPOE - Diagnostic Imaging 170.315 (a)(4): Drug-Drug, Drug-Allergy Interaction Checks for CPOE 170.315 (a)(5): Demographics 170.315 (a)(6): Problem List 170.315 (a)(7): Medication List 170.315 (a)(8): Medication Allergy List 170.315 (a)(9): Clinical Decision Support 170.315 (a)(…
2015	Varian Medical Systems	ARIA Oncology Information System (for Radiation Oncology)	15.6	14-Jan-20	15.04.04.2496.ARIA.15.02.1.200114	Drummond Group		Active	https://chpl.healthit.gov/#/listing/10275	170.315 (a)(1): Computerized Provider Order Entry (CPOE) - Medications 170.315 (a)(2): CPOE - Laboratory 170.315 (a)(3): CPOE - Diagnostic Imaging 170.315 (a)(4): Drug-Drug, Drug-Allergy Interaction Checks for CPOE 170.315 (a)(5): Demographics 170.315 (a)(6): Problem List 170.315 (a)(7): Medication List 170.315 (a)(8): Medication Allergy List 170.315 (a)(9): Clinical Decision Support 170.315 (a)(…
2015	Varian Medical Systems	ARIA Oncology Information System (for Radiation Oncology)	16	23-Jun-20	15.04.04.2496.ARIA.16.03.1.200623	Drummond Group		Active	https://chpl.healthit.gov/#/listing/10413	170.315 (a)(1): Computerized Provider Order Entry (CPOE) - Medications 170.315 (a)(2): CPOE - Laboratory 170.315 (a)(3): CPOE - Diagnostic Imaging 170.315 (a)(4): Drug-Drug, Drug-Allergy Interaction Checks for CPOE 170.315 (a)(5): Demographics 170.315 (a)(6): Problem List 170.315 (a)(7): Medication List 170.315 (a)(8): Medication Allergy List 170.315 (a)(9): Clinical Decision Support 170.315 (a)(…
2015	Varian Medical Systems	ARIA Oncology Information System (for Radiation Oncology)	17	12-May-21	15.04.04.2496.ARIA.16.04.1.210512	Drummond Group		Active	https://chpl.healthit.gov/#/listing/10626	170.315 (a)(1): Computerized Provider Order Entry (CPOE) - Medications 170.315 (a)(2): CPOE - Laboratory 170.315 (a)(3): CPOE - Diagnostic Imaging 170.315 (a)(4): Drug-Drug, Drug-Allergy Interaction Checks for CPOE 170.315 (a)(5): Demographics 170.315 (a)(9): Clinical Decision Support 170.315 (a)(10): Drug-Formulary and Preferred Drug List Checks 170.315 (a)(12): Family Health History 170.315 (a)…
2015	ASP.MD Inc.	ASP.MD Medical Office System	92	26-Dec-19	15.02.05.1026.A107.01.00.0.191226	SLI Compliance		Active	https://chpl.healthit.gov/#/listing/10226	170.315 (a)(1): Computerized Provider Order Entry (CPOE) - Medications 170.315 (a)(2): CPOE - Laboratory 170.315 (a)(3): CPOE - Diagnostic Imaging 170.315 (a)(4): Drug-Drug, Drug-Allergy Interaction Checks for CPOE 170.315 (a)(5): Demographics 170.315 (a)(6): Problem List 170.315 (a)(7): Medication List 170.315 (a)(8): Medication Allergy List 170.315 (a)(9): Clinical Decision Support 170.315 (a)(…
2015	Virence Health Technologies	athenaFlow	19	5-Nov-20	15.04.04.2902.Cent.19.03.1.201105	Drummond Group		Active	https://chpl.healthit.gov/#/listing/10483	170.315 (a)(1): Computerized Provider Order Entry (CPOE) - Medications 170.315 (a)(2): CPOE - Laboratory 170.315 (a)(3): CPOE - Diagnostic Imaging 170.315 (a)(4): Drug-Drug, Drug-Allergy Interaction Checks for CPOE 170.315 (a)(5): Demographics 170.315 (a)(9): Clinical Decision Support 170.315 (a)(10): Drug-Formulary and Preferred Drug List Checks 170.315 (a)(12): Family Health History 170.315 (a)…
2015	Virence Health Technologies	athenaFlow	20	21-Dec-20	15.04.04.2902.athe.20.04.1.201221	Drummond Group		Active	https://chpl.healthit.gov/#/listing/10499	170.315 (a)(1): Computerized Provider Order Entry (CPOE) - Medications 170.315 (a)(2): CPOE - Laboratory 170.315 (a)(3): CPOE - Diagnostic Imaging 170.315 (a)(4): Drug-Drug, Drug-Allergy Interaction Checks for CPOE 170.315 (a)(5): Demographics 170.315 (a)(9): Clinical Decision Support 170.315 (a)(10): Drug-Formulary and Preferred Drug List Checks 170.315 (a)(12): Family Health History 170.315 (a)…
2015	Virence Health Technologies	athenaPractice	12.3	16-Oct-17	15.04.04.2902.Cent.12.00.1.171016	Drummond Group		Active	https://chpl.healthit.gov/#/listing/8860	170.315 (a)(1): Computerized Provider Order Entry (CPOE) - Medications 170.315 (a)(2): CPOE - Laboratory 170.315 (a)(3): CPOE - Diagnostic Imaging 170.315 (a)(4): Drug-Drug, Drug-Allergy Interaction Checks for CPOE 170.315 (a)(5): Demographics 170.315 (a)(6): Problem List 170.315 (a)(7): Medication List 170.315 (a)(8): Medication Allergy List 170.315 (a)(9): Clinical Decision Support 170.315 (a)(…
2015	Virence Health Technologies	athenaPractice	19	31-Dec-18	15.04.04.3039.Cent.19.02.1.181231	Drummond Group		Active	https://chpl.healthit.gov/#/listing/9897	170.315 (a)(1): Computerized Provider Order Entry (CPOE) - Medications 170.315 (a)(2): CPOE - Laboratory 170.315 (a)(3): CPOE - Diagnostic Imaging 170.315 (a)(4): Drug-Drug, Drug-Allergy Interaction Checks for CPOE 170.315 (a)(5): Demographics 170.315 (a)(6): Problem List 170.315 (a)(7): Medication List 170.315 (a)(8): Medication Allergy List 170.315 (a)(9): Clinical Decision Support 170.315 (a)(…
2015	Virence Health Technologies	athenaPractice	20	7-Sep-20	15.04.04.2902.Cent.20.03.1.200907	Drummond Group		Active	https://chpl.healthit.gov/#/listing/10467	170.315 (a)(1): Computerized Provider Order Entry (CPOE) - Medications 170.315 (a)(2): CPOE - Laboratory 170.315 (a)(3): CPOE - Diagnostic Imaging 170.315 (a)(4): Drug-Drug, Drug-Allergy Interaction Checks for CPOE 170.315 (a)(5): Demographics 170.315 (a)(9): Clinical Decision Support 170.315 (a)(10): Drug-Formulary and Preferred Drug List Checks 170.315 (a)(12): Family Health History 170.315 (a)…
2015	VSS Medical Technologies, Inc	Aura Sigmund, Aura Medicfusion, Aura Versaform	Version 5.0	18-Nov-21	15.04.04.2848.Aura.05.01.0.211118	Drummond Group		Active	https://chpl.healthit.gov/#/listing/10725	170.315 (a)(1): Computerized Provider Order Entry (CPOE) - Medications 170.315 (a)(2): CPOE - Laboratory 170.315 (a)(3): CPOE - Diagnostic Imaging 170.315 (a)(4): Drug-Drug, Drug-Allergy Interaction Checks for CPOE 170.315 (a)(5): Demographics 170.315 (a)(9): Clinical Decision Support 170.315 (a)(12): Family Health History 170.315 (a)(13): Patient-Specific Education Resources 170.315 (a)(14): Imp…
2015	Foothold Technology, Inc.	AWARDS	3	20-Dec-17	15.04.04.1500.AWAR.03.00.1.171220	Drummond Group		Active	https://chpl.healthit.gov/#/listing/9267	170.315 (a)(1): Computerized Provider Order Entry (CPOE) - Medications 170.315 (a)(2): CPOE - Laboratory 170.315 (a)(3): CPOE - Diagnostic Imaging 170.315 (a)(4): Drug-Drug, Drug-Allergy Interaction Checks for CPOE 170.315 (a)(5): Demographics 170.315 (a)(6): Problem List 170.315 (a)(7): Medication List 170.315 (a)(8): Medication Allergy List 170.315 (a)(9): Clinical Decision Support 170.315 (a)(…
2015	Azalea Health	Azalea EHR	3	16-Feb-18	15.04.04.2688.Azal.03.02.1.180216	Drummond Group		Active	https://chpl.healthit.gov/#/listing/9341	170.315 (a)(1): Computerized Provider Order Entry (CPOE) - Medications 170.315 (a)(2): CPOE - Laboratory 170.315 (a)(3): CPOE - Diagnostic Imaging 170.315 (a)(4): Drug-Drug, Drug-Allergy Interaction Checks for CPOE 170.315 (a)(5): Demographics 170.315 (a)(6): Problem List 170.315 (a)(7): Medication List 170.315 (a)(8): Medication Allergy List 170.315 (a)(9): Clinical Decision Support 170.315 (a)(…
2015	Benchmark Systems	Benchmark EHR	7.1	19-Dec-17	15.04.04.1144.AntW.71.01.1.171219	Drummond Group		Active	https://chpl.healthit.gov/#/listing/9098	170.315 (a)(1): Computerized Provider Order Entry (CPOE) - Medications 170.315 (a)(2): CPOE - Laboratory 170.315 (a)(3): CPOE - Diagnostic Imaging 170.315 (a)(4): Drug-Drug, Drug-Allergy Interaction Checks for CPOE 170.315 (a)(5): Demographics 170.315 (a)(6): Problem List 170.315 (a)(7): Medication List 170.315 (a)(8): Medication Allergy List 170.315 (a)(9): Clinical Decision Support 170.315 (a)(…
2015	ZH Healthcare, Inc.	BlueEHR	2	29-Jun-20	15.02.05.3076.A115.01.00.1.200629	SLI Compliance		Active	https://chpl.healthit.gov/#/listing/10419	170.315 (a)(1): Computerized Provider Order Entry (CPOE) - Medications 170.315 (a)(2): CPOE - Laboratory 170.315 (a)(3): CPOE - Diagnostic Imaging 170.315 (a)(4): Drug-Drug, Drug-Allergy Interaction Checks for CPOE 170.315 (a)(5): Demographics 170.315 (a)(6): Problem List 170.315 (a)(7): Medication List 170.315 (a)(8): Medication Allergy List 170.315 (a)(9): Clinical Decision Support 170.315 (a)(…
2015	ZH Healthcare, Inc.	BlueEHR	3	22-Jul-21	15.02.05.3076.A115.02.01.1.210722	SLI Compliance		Active	https://chpl.healthit.gov/#/listing/10663	170.315 (a)(1): Computerized Provider Order Entry (CPOE) - Medications 170.315 (a)(2): CPOE - Laboratory 170.315 (a)(3): CPOE - Diagnostic Imaging 170.315 (a)(4): Drug-Drug, Drug-Allergy Interaction Checks for CPOE 170.315 (a)(5): Demographics 170.315 (a)(9): Clinical Decision Support 170.315 (a)(10): Drug-Formulary and Preferred Drug List Checks 170.315 (a)(12): Family Health History 170.315 (a)…
2015	Braintree Health	BRAINTREE	9.3.1.1	19-Nov-21	15.02.05.1167.BRNT.01.01.1.211119	SLI Compliance		Active	https://chpl.healthit.gov/#/listing/10727	170.315 (a)(1): Computerized Provider Order Entry (CPOE) - Medications 170.315 (a)(2): CPOE - Laboratory 170.315 (a)(3): CPOE - Diagnostic Imaging 170.315 (a)(4): Drug-Drug, Drug-Allergy Interaction Checks for CPOE 170.315 (a)(5): Demographics 170.315 (a)(9): Clinical Decision Support 170.315 (a)(10): Drug-Formulary and Preferred Drug List Checks 170.315 (a)(12): Family Health History 170.315 (a)…
2015	Acurus Solutions, Inc.	Capella EHR	6.1	11-Apr-18	15.02.05.2669.A067.01.00.1.180411	SLI Compliance		Active	https://chpl.healthit.gov/#/listing/9367	170.315 (a)(1): Computerized Provider Order Entry (CPOE) - Medications 170.315 (a)(2): CPOE - Laboratory 170.315 (a)(3): CPOE - Diagnostic Imaging 170.315 (a)(4): Drug-Drug, Drug-Allergy Interaction Checks for CPOE 170.315 (a)(5): Demographics 170.315 (a)(6): Problem List 170.315 (a)(7): Medication List 170.315 (a)(8): Medication Allergy List 170.315 (a)(9): Clinical Decision Support 170.315 (a)(…
2015	Medsphere Systems Corporation	CareVue	2.1	1-Apr-21	15.04.04.2806.Open.02.01.1.210401	Drummond Group		Active	https://chpl.healthit.gov/#/listing/10606	170.315 (a)(1): Computerized Provider Order Entry (CPOE) - Medications 170.315 (a)(2): CPOE - Laboratory 170.315 (a)(3): CPOE - Diagnostic Imaging 170.315 (a)(4): Drug-Drug, Drug-Allergy Interaction Checks for CPOE 170.315 (a)(5): Demographics 170.315 (a)(9): Clinical Decision Support 170.315 (a)(10): Drug-Formulary and Preferred Drug List Checks 170.315 (a)(12): Family Health History 170.315 (a)…
2015	E*HealthLine.com, Inc.	CARE© Integrated Hospital Information Management System	10.0.0	6-Apr-18	15.02.05.1384.A065.01.00.0.180406	SLI Compliance		Active	https://chpl.healthit.gov/#/listing/9362	170.315 (a)(1): Computerized Provider Order Entry (CPOE) - Medications 170.315 (a)(2): CPOE - Laboratory 170.315 (a)(3): CPOE - Diagnostic Imaging 170.315 (a)(4): Drug-Drug, Drug-Allergy Interaction Checks for CPOE 170.315 (a)(5): Demographics 170.315 (a)(6): Problem List 170.315 (a)(7): Medication List 170.315 (a)(8): Medication Allergy List 170.315 (a)(9): Clinical Decision Support 170.315 (a)(…
2015	MedicalMine Inc.	ChARM EHR	1.2	15-Nov-18	15.04.04.1948.ChAR.12.00.1.181115	Drummond Group		Active	https://chpl.healthit.gov/#/listing/9741	170.315 (a)(1): Computerized Provider Order Entry (CPOE) - Medications 170.315 (a)(2): CPOE - Laboratory 170.315 (a)(3): CPOE - Diagnostic Imaging 170.315 (a)(4): Drug-Drug, Drug-Allergy Interaction Checks for CPOE 170.315 (a)(5): Demographics 170.315 (a)(6): Problem List 170.315 (a)(7): Medication List 170.315 (a)(8): Medication Allergy List 170.315 (a)(9): Clinical Decision Support 170.315 (a)(…
2015	Azalea Health	ChartAccess ®	6	5-Mar-18	15.04.04.2688.Char.06.00.1.180305	Drummond Group		Active	https://chpl.healthit.gov/#/listing/9390	170.315 (a)(1): Computerized Provider Order Entry (CPOE) - Medications 170.315 (a)(2): CPOE - Laboratory 170.315 (a)(3): CPOE - Diagnostic Imaging 170.315 (a)(4): Drug-Drug, Drug-Allergy Interaction Checks for CPOE 170.315 (a)(5): Demographics 170.315 (a)(6): Problem List 170.315 (a)(7): Medication List 170.315 (a)(8): Medication Allergy List 170.315 (a)(9): Clinical Decision Support 170.315 (a)(…
2015	ChartLogic, a Division of Medsphere Systems Corporation	ChartLogic EHR	1	31-Jan-20	15.05.05.1223.CEHR.01.00.1.200131	SLI Compliance		Active	https://chpl.healthit.gov/#/listing/10285	170.315 (a)(2): CPOE - Laboratory 170.315 (a)(3): CPOE - Diagnostic Imaging 170.315 (a)(5): Demographics 170.315 (a)(6): Problem List 170.315 (a)(9): Clinical Decision Support 170.315 (a)(11): Smoking Status 170.315 (a)(12): Family Health History 170.315 (a)(13): Patient-Specific Education Resources 170.315 (a)(14): Implantable Device List 170.315 (b)(1): Transitions of Care 170.315 (b)(2): Clini…
2015	STI Computer Services, Inc.	ChartMaker® Medical Suite	ChartMaker 2018.2	18-Dec-19	15.04.04.2296.Char.18.01.0.191218	Drummond Group		Active	https://chpl.healthit.gov/#/listing/10257	170.315 (a)(1): Computerized Provider Order Entry (CPOE) - Medications 170.315 (a)(2): CPOE - Laboratory 170.315 (a)(3): CPOE - Diagnostic Imaging 170.315 (a)(4): Drug-Drug, Drug-Allergy Interaction Checks for CPOE 170.315 (a)(5): Demographics 170.315 (a)(6): Problem List 170.315 (a)(7): Medication List 170.315 (a)(8): Medication Allergy List 170.315 (a)(9): Clinical Decision Support 170.315 (a)(…
2015	Iora Health	Chirp	1	24-Dec-20	15.04.04.3083.Chir.01.00.1.201224	Drummond Group		Active	https://chpl.healthit.gov/#/listing/10510	170.315 (a)(1): Computerized Provider Order Entry (CPOE) - Medications 170.315 (a)(4): Drug-Drug, Drug-Allergy Interaction Checks for CPOE 170.315 (a)(5): Demographics 170.315 (a)(9): Clinical Decision Support 170.315 (a)(10): Drug-Formulary and Preferred Drug List Checks 170.315 (a)(12): Family Health History 170.315 (a)(14): Implantable Device List 170.315 (b)(1): Transitions of Care 170.315 (b…
2015	Claimpower, Inc.	Claimpower Mobile EMR	6.1	27-Apr-20	15.04.04.1238.Clai.06.01.1.200427	Drummond Group		Active	https://chpl.healthit.gov/#/listing/10369	170.315 (a)(1): Computerized Provider Order Entry (CPOE) - Medications 170.315 (a)(2): CPOE - Laboratory 170.315 (a)(3): CPOE - Diagnostic Imaging 170.315 (a)(4): Drug-Drug, Drug-Allergy Interaction Checks for CPOE 170.315 (a)(5): Demographics 170.315 (a)(6): Problem List 170.315 (a)(7): Medication List 170.315 (a)(8): Medication Allergy List 170.315 (a)(9): Clinical Decision Support 170.315 (a)(…
2015	Goldblatt Systems, LLC	Clinical Semantic Network (CSN)	8	28-Dec-21	15.02.05.2738.GOLD.01.01.0.211228	SLI Compliance		Active	https://chpl.healthit.gov/#/listing/10765	170.315 (a)(1): Computerized Provider Order Entry (CPOE) - Medications 170.315 (a)(2): CPOE - Laboratory 170.315 (a)(3): CPOE - Diagnostic Imaging 170.315 (a)(4): Drug-Drug, Drug-Allergy Interaction Checks for CPOE 170.315 (a)(5): Demographics 170.315 (a)(9): Clinical Decision Support 170.315 (a)(10): Drug-Formulary and Preferred Drug List Checks 170.315 (a)(12): Family Health History 170.315 (a)…
2015	ClinicMax, Inc.	ClinicMax EHR	Version 19.1	26-Dec-19	15.04.04.1249.Clin.19.01.1.191226	Drummond Group		Active	https://chpl.healthit.gov/#/listing/10255	170.315 (a)(1): Computerized Provider Order Entry (CPOE) - Medications 170.315 (a)(2): CPOE - Laboratory 170.315 (a)(3): CPOE - Diagnostic Imaging 170.315 (a)(4): Drug-Drug, Drug-Allergy Interaction Checks for CPOE 170.315 (a)(5): Demographics 170.315 (a)(6): Problem List 170.315 (a)(7): Medication List 170.315 (a)(8): Medication Allergy List 170.315 (a)(9): Clinical Decision Support 170.315 (a)(…
2015	CliniComp, Intl.	CliniComp|EHR	213.03	18-Aug-20	15.05.05.2695.CLIN.01.00.1.200818	SLI Compliance		Active	https://chpl.healthit.gov/#/listing/10438	170.315 (a)(1): Computerized Provider Order Entry (CPOE) - Medications 170.315 (a)(2): CPOE - Laboratory 170.315 (a)(3): CPOE - Diagnostic Imaging 170.315 (a)(4): Drug-Drug, Drug-Allergy Interaction Checks for CPOE 170.315 (a)(5): Demographics 170.315 (a)(9): Clinical Decision Support 170.315 (a)(10): Drug-Formulary and Preferred Drug List Checks 170.315 (a)(12): Family Health History 170.315 (a)…
2015	Compulink Healthcare Solutions	Compulink Advantage	Version 12	6-Nov-17	15.04.04.2701.Comp.12.00.1.171106	Drummond Group		Active	https://chpl.healthit.gov/#/listing/8873	170.315 (a)(1): Computerized Provider Order Entry (CPOE) - Medications 170.315 (a)(2): CPOE - Laboratory 170.315 (a)(3): CPOE - Diagnostic Imaging 170.315 (a)(4): Drug-Drug, Drug-Allergy Interaction Checks for CPOE 170.315 (a)(5): Demographics 170.315 (a)(6): Problem List 170.315 (a)(7): Medication List 170.315 (a)(8): Medication Allergy List 170.315 (a)(9): Clinical Decision Support 170.315 (a)(…
2015	Applied Research Works, Inc.	Cozeva	3	15-Feb-18	15.04.04.1102.Coze.03.00.0.180215	Drummond Group		Active	https://chpl.healthit.gov/#/listing/9377	170.315 (a)(1): Computerized Provider Order Entry (CPOE) - Medications 170.315 (a)(2): CPOE - Laboratory 170.315 (a)(3): CPOE - Diagnostic Imaging 170.315 (a)(4): Drug-Drug, Drug-Allergy Interaction Checks for CPOE 170.315 (a)(5): Demographics 170.315 (a)(6): Problem List 170.315 (a)(7): Medication List 170.315 (a)(8): Medication Allergy List 170.315 (a)(9): Clinical Decision Support 170.315 (a)(…
2015	Credible Behavioral Health, Inc.	Credible Behavioral Health	Version 11	28-Dec-17	15.04.04.2704.Cred.11.00.1.171228	Drummond Group		Active	https://chpl.healthit.gov/#/listing/9227	170.315 (a)(1): Computerized Provider Order Entry (CPOE) - Medications 170.315 (a)(2): CPOE - Laboratory 170.315 (a)(3): CPOE - Diagnostic Imaging 170.315 (a)(4): Drug-Drug, Drug-Allergy Interaction Checks for CPOE 170.315 (a)(5): Demographics 170.315 (a)(6): Problem List 170.315 (a)(7): Medication List 170.315 (a)(8): Medication Allergy List 170.315 (a)(9): Clinical Decision Support 170.315 (a)(…
2015	Criterions Software Inc	Criterions EHR	4	11-Nov-19	15.04.04.2705.Crit.04.00.1.191111	Drummond Group		Active	https://chpl.healthit.gov/#/listing/10171	170.315 (a)(1): Computerized Provider Order Entry (CPOE) - Medications 170.315 (a)(2): CPOE - Laboratory 170.315 (a)(3): CPOE - Diagnostic Imaging 170.315 (a)(4): Drug-Drug, Drug-Allergy Interaction Checks for CPOE 170.315 (a)(5): Demographics 170.315 (a)(6): Problem List 170.315 (a)(7): Medication List 170.315 (a)(8): Medication Allergy List 170.315 (a)(9): Clinical Decision Support 170.315 (a)(…
2015	Abeo Solutions, Inc	Crystal Practice Management	5.3	4-May-20	15.04.04.1030.Crys.05.01.1.200504	Drummond Group		Active	https://chpl.healthit.gov/#/listing/10372	170.315 (a)(1): Computerized Provider Order Entry (CPOE) - Medications 170.315 (a)(2): CPOE - Laboratory 170.315 (a)(3): CPOE - Diagnostic Imaging 170.315 (a)(4): Drug-Drug, Drug-Allergy Interaction Checks for CPOE 170.315 (a)(5): Demographics 170.315 (a)(6): Problem List 170.315 (a)(7): Medication List 170.315 (a)(8): Medication Allergy List 170.315 (a)(9): Clinical Decision Support 170.315 (a)(…
2015	CureMD.com, Inc.	CureMD SMART Cloud	10g	5-Jul-17	15.07.07.2706.CU01.01.00.1.170705	ICSA Labs		Active	https://chpl.healthit.gov/#/listing/8603	170.315 (a)(1): Computerized Provider Order Entry (CPOE) - Medications 170.315 (a)(2): CPOE - Laboratory 170.315 (a)(3): CPOE - Diagnostic Imaging 170.315 (a)(4): Drug-Drug, Drug-Allergy Interaction Checks for CPOE 170.315 (a)(5): Demographics 170.315 (a)(6): Problem List 170.315 (a)(7): Medication List 170.315 (a)(8): Medication Allergy List 170.315 (a)(9): Clinical Decision Support 170.315 (a)(…
2015	CyberMed Corporation	CyberMed EHR	6	17-Dec-18	15.04.04.2775.Cybe.06.00.1.181217	Drummond Group		Active	https://chpl.healthit.gov/#/listing/9820	170.315 (a)(1): Computerized Provider Order Entry (CPOE) - Medications 170.315 (a)(2): CPOE - Laboratory 170.315 (a)(3): CPOE - Diagnostic Imaging 170.315 (a)(4): Drug-Drug, Drug-Allergy Interaction Checks for CPOE 170.315 (a)(5): Demographics 170.315 (a)(6): Problem List 170.315 (a)(7): Medication List 170.315 (a)(8): Medication Allergy List 170.315 (a)(9): Clinical Decision Support 170.315 (a)(…
2015	DigiDMS, Inc.	DigiDMS	20	2-Mar-20	15.04.04.2709.Digi.20.01.1.200302	Drummond Group		Active	https://chpl.healthit.gov/#/listing/10320	170.315 (a)(1): Computerized Provider Order Entry (CPOE) - Medications 170.315 (a)(2): CPOE - Laboratory 170.315 (a)(3): CPOE - Diagnostic Imaging 170.315 (a)(4): Drug-Drug, Drug-Allergy Interaction Checks for CPOE 170.315 (a)(5): Demographics 170.315 (a)(6): Problem List 170.315 (a)(7): Medication List 170.315 (a)(8): Medication Allergy List 170.315 (a)(9): Clinical Decision Support 170.315 (a)(…
2015	LIN Software, LLC	DocLinks	v9	25-Nov-19	15.04.04.1782.DocL.09.00.1.191125	Drummond Group		Active	https://chpl.healthit.gov/#/listing/10192	170.315 (a)(1): Computerized Provider Order Entry (CPOE) - Medications 170.315 (a)(2): CPOE - Laboratory 170.315 (a)(3): CPOE - Diagnostic Imaging 170.315 (a)(4): Drug-Drug, Drug-Allergy Interaction Checks for CPOE 170.315 (a)(5): Demographics 170.315 (a)(6): Problem List 170.315 (a)(7): Medication List 170.315 (a)(8): Medication Allergy List 170.315 (a)(9): Clinical Decision Support 170.315 (a)(…
2015	Doctorsoft Corporation	Doctorsoft EHR	3	31-Dec-18	15.04.04.1365.Doct.03.00.1.181231	Drummond Group		Active	https://chpl.healthit.gov/#/listing/9838	170.315 (a)(1): Computerized Provider Order Entry (CPOE) - Medications 170.315 (a)(2): CPOE - Laboratory 170.315 (a)(3): CPOE - Diagnostic Imaging 170.315 (a)(4): Drug-Drug, Drug-Allergy Interaction Checks for CPOE 170.315 (a)(5): Demographics 170.315 (a)(6): Problem List 170.315 (a)(7): Medication List 170.315 (a)(8): Medication Allergy List 170.315 (a)(9): Clinical Decision Support 170.315 (a)(…
2015	Experity	DocuTAP	6.7	25-May-21	15.04.04.1368.Docu.06.03.1.210525	Drummond Group		Active	https://chpl.healthit.gov/#/listing/10644	170.315 (a)(1): Computerized Provider Order Entry (CPOE) - Medications 170.315 (a)(2): CPOE - Laboratory 170.315 (a)(3): CPOE - Diagnostic Imaging 170.315 (a)(4): Drug-Drug, Drug-Allergy Interaction Checks for CPOE 170.315 (a)(5): Demographics 170.315 (a)(9): Clinical Decision Support 170.315 (a)(10): Drug-Formulary and Preferred Drug List Checks 170.315 (a)(12): Family Health History 170.315 (a)…
2015	Experity	DocuTAP	6.1	25-May-21	15.04.04.1368.Docu.06.04.1.210525	Drummond Group		Active	https://chpl.healthit.gov/#/listing/10645	170.315 (a)(1): Computerized Provider Order Entry (CPOE) - Medications 170.315 (a)(2): CPOE - Laboratory 170.315 (a)(3): CPOE - Diagnostic Imaging 170.315 (a)(4): Drug-Drug, Drug-Allergy Interaction Checks for CPOE 170.315 (a)(5): Demographics 170.315 (a)(9): Clinical Decision Support 170.315 (a)(10): Drug-Formulary and Preferred Drug List Checks 170.315 (a)(12): Family Health History 170.315 (a)…
2015	drchrono Inc.	drchrono EHR	11	19-Nov-21	15.02.05.2897.DRCH.01.02.1.211119	SLI Compliance		Active	https://chpl.healthit.gov/#/listing/10728	170.315 (a)(1): Computerized Provider Order Entry (CPOE) - Medications 170.315 (a)(2): CPOE - Laboratory 170.315 (a)(3): CPOE - Diagnostic Imaging 170.315 (a)(4): Drug-Drug, Drug-Allergy Interaction Checks for CPOE 170.315 (a)(5): Demographics 170.315 (a)(9): Clinical Decision Support 170.315 (a)(10): Drug-Formulary and Preferred Drug List Checks 170.315 (a)(12): Family Health History 170.315 (a)…
2015	EnSoftek, Inc	DrCloudEHR	2020	29-May-19	15.02.05.1434.A096.01.00.1.190529	SLI Compliance		Active	https://chpl.healthit.gov/#/listing/10001	170.315 (a)(1): Computerized Provider Order Entry (CPOE) - Medications 170.315 (a)(2): CPOE - Laboratory 170.315 (a)(3): CPOE - Diagnostic Imaging 170.315 (a)(4): Drug-Drug, Drug-Allergy Interaction Checks for CPOE 170.315 (a)(5): Demographics 170.315 (a)(6): Problem List 170.315 (a)(7): Medication List 170.315 (a)(8): Medication Allergy List 170.315 (a)(9): Clinical Decision Support 170.315 (a)(…
2015	Keiser Computers, Inc.	Drs Enterprise	11	20-Dec-19	15.04.04.1764.DrsE.11.00.1.191220	Drummond Group		Active	https://chpl.healthit.gov/#/listing/10217	170.315 (a)(1): Computerized Provider Order Entry (CPOE) - Medications 170.315 (a)(2): CPOE - Laboratory 170.315 (a)(3): CPOE - Diagnostic Imaging 170.315 (a)(4): Drug-Drug, Drug-Allergy Interaction Checks for CPOE 170.315 (a)(5): Demographics 170.315 (a)(6): Problem List 170.315 (a)(7): Medication List 170.315 (a)(8): Medication Allergy List 170.315 (a)(9): Clinical Decision Support 170.315 (a)(…
2015	Best Practices Academy	eChiroEHR	18	3-Apr-18	15.04.04.1146.eChi.18.01.1.180403	Drummond Group		Active	https://chpl.healthit.gov/#/listing/9371	170.315 (a)(1): Computerized Provider Order Entry (CPOE) - Medications 170.315 (a)(2): CPOE - Laboratory 170.315 (a)(3): CPOE - Diagnostic Imaging 170.315 (a)(4): Drug-Drug, Drug-Allergy Interaction Checks for CPOE 170.315 (a)(5): Demographics 170.315 (a)(6): Problem List 170.315 (a)(7): Medication List 170.315 (a)(8): Medication Allergy List 170.315 (a)(9): Clinical Decision Support 170.315 (a)(…
2015	eClinicalWorks, LLC	eClinicalWorks	11.52.153	28-Dec-21	15.04.04.2883.eCli.11.01.1.211228	Drummond Group		Active	https://chpl.healthit.gov/#/listing/10764	170.315 (a)(1): Computerized Provider Order Entry (CPOE) - Medications 170.315 (a)(2): CPOE - Laboratory 170.315 (a)(3): CPOE - Diagnostic Imaging 170.315 (a)(4): Drug-Drug, Drug-Allergy Interaction Checks for CPOE 170.315 (a)(5): Demographics 170.315 (a)(9): Clinical Decision Support 170.315 (a)(10): Drug-Formulary and Preferred Drug List Checks 170.315 (a)(12): Family Health History 170.315 (a)…
2015	MPN Software Systems, Inc.	ECLIPSE Spectrum	v2	1-Oct-18	15.04.04.1853.ECLI.02.01.1.181001	Drummond Group		Active	https://chpl.healthit.gov/#/listing/9693	170.315 (a)(1): Computerized Provider Order Entry (CPOE) - Medications 170.315 (a)(2): CPOE - Laboratory 170.315 (a)(3): CPOE - Diagnostic Imaging 170.315 (a)(4): Drug-Drug, Drug-Allergy Interaction Checks for CPOE 170.315 (a)(5): Demographics 170.315 (a)(6): Problem List 170.315 (a)(7): Medication List 170.315 (a)(8): Medication Allergy List 170.315 (a)(9): Clinical Decision Support 170.315 (a)(…
2015	eHana	eHana EHR	v2019-MU	6-Dec-19	15.04.04.2594.eHan.19.00.1.191206	Drummond Group		Active	https://chpl.healthit.gov/#/listing/10200	170.315 (a)(1): Computerized Provider Order Entry (CPOE) - Medications 170.315 (a)(2): CPOE - Laboratory 170.315 (a)(3): CPOE - Diagnostic Imaging 170.315 (a)(4): Drug-Drug, Drug-Allergy Interaction Checks for CPOE 170.315 (a)(5): Demographics 170.315 (a)(6): Problem List 170.315 (a)(7): Medication List 170.315 (a)(8): Medication Allergy List 170.315 (a)(9): Clinical Decision Support 170.315 (a)(…
2015	Office Ally, LLC	EHR 24/7	4.0.0	9-Feb-18	15.04.04.2822.EHR2.04.00.0.180209	Drummond Group		Active	https://chpl.healthit.gov/#/listing/9283	170.315 (a)(1): Computerized Provider Order Entry (CPOE) - Medications 170.315 (a)(2): CPOE - Laboratory 170.315 (a)(3): CPOE - Diagnostic Imaging 170.315 (a)(4): Drug-Drug, Drug-Allergy Interaction Checks for CPOE 170.315 (a)(5): Demographics 170.315 (a)(6): Problem List 170.315 (a)(7): Medication List 170.315 (a)(8): Medication Allergy List 170.315 (a)(9): Clinical Decision Support 170.315 (a)(…
2015	Office Ally, LLC	EHR 24/7	4.16.0	18-Dec-19	15.04.04.2822.EHR2.04.01.0.191218	Drummond Group		Active	https://chpl.healthit.gov/#/listing/10241	170.315 (a)(1): Computerized Provider Order Entry (CPOE) - Medications 170.315 (a)(2): CPOE - Laboratory 170.315 (a)(3): CPOE - Diagnostic Imaging 170.315 (a)(4): Drug-Drug, Drug-Allergy Interaction Checks for CPOE 170.315 (a)(5): Demographics 170.315 (a)(6): Problem List 170.315 (a)(7): Medication List 170.315 (a)(8): Medication Allergy List 170.315 (a)(9): Clinical Decision Support 170.315 (a)(…
2015	Adaptamed, LLC	EHR Your Way	9.2.0.0	20-Dec-21	15.02.05.1042.ADAP.01.01.0.211220	SLI Compliance		Active	https://chpl.healthit.gov/#/listing/10757	170.315 (a)(1): Computerized Provider Order Entry (CPOE) - Medications 170.315 (a)(2): CPOE - Laboratory 170.315 (a)(3): CPOE - Diagnostic Imaging 170.315 (a)(4): Drug-Drug, Drug-Allergy Interaction Checks for CPOE 170.315 (a)(5): Demographics 170.315 (a)(9): Clinical Decision Support 170.315 (a)(10): Drug-Formulary and Preferred Drug List Checks 170.315 (a)(12): Family Health History 170.315 (a)…
2015	E-Health Partners, Inc.	EHRez	5	22-Feb-18	15.04.04.1385.EHRe.05.00.0.180222	Drummond Group		Active	https://chpl.healthit.gov/#/listing/9298	170.315 (a)(1): Computerized Provider Order Entry (CPOE) - Medications 170.315 (a)(2): CPOE - Laboratory 170.315 (a)(3): CPOE - Diagnostic Imaging 170.315 (a)(4): Drug-Drug, Drug-Allergy Interaction Checks for CPOE 170.315 (a)(5): Demographics 170.315 (a)(6): Problem List 170.315 (a)(7): Medication List 170.315 (a)(8): Medication Allergy List 170.315 (a)(9): Clinical Decision Support 170.315 (a)(…
2015	Genius Solutions Inc.	ehrTHOMAS	3	2-Aug-18	15.05.05.2737.GENI.01.00.1.180802	SLI Compliance		Active	https://chpl.healthit.gov/#/listing/9585	170.315 (a)(1): Computerized Provider Order Entry (CPOE) - Medications 170.315 (a)(2): CPOE - Laboratory 170.315 (a)(3): CPOE - Diagnostic Imaging 170.315 (a)(4): Drug-Drug, Drug-Allergy Interaction Checks for CPOE 170.315 (a)(5): Demographics 170.315 (a)(6): Problem List 170.315 (a)(7): Medication List 170.315 (a)(8): Medication Allergy List 170.315 (a)(9): Clinical Decision Support 170.315 (a)(…
2015	Elation Health, Inc.	Elation EMR	Version 3	31-Dec-18	15.04.04.2717.Elat.03.00.1.181231	Drummond Group		Active	https://chpl.healthit.gov/#/listing/9876	170.315 (a)(1): Computerized Provider Order Entry (CPOE) - Medications 170.315 (a)(2): CPOE - Laboratory 170.315 (a)(3): CPOE - Diagnostic Imaging 170.315 (a)(4): Drug-Drug, Drug-Allergy Interaction Checks for CPOE 170.315 (a)(5): Demographics 170.315 (a)(6): Problem List 170.315 (a)(7): Medication List 170.315 (a)(8): Medication Allergy List 170.315 (a)(9): Clinical Decision Support 170.315 (a)(…
2015	TenEleven Group	electronic Clinical Record (eCR)	Version 2.23	31-Dec-18	15.04.04.2861.Elec.22.00.1.181231	Drummond Group		Active	https://chpl.healthit.gov/#/listing/9831	170.315 (a)(1): Computerized Provider Order Entry (CPOE) - Medications 170.315 (a)(2): CPOE - Laboratory 170.315 (a)(3): CPOE - Diagnostic Imaging 170.315 (a)(4): Drug-Drug, Drug-Allergy Interaction Checks for CPOE 170.315 (a)(5): Demographics 170.315 (a)(6): Problem List 170.315 (a)(7): Medication List 170.315 (a)(8): Medication Allergy List 170.315 (a)(9): Clinical Decision Support 170.315 (a)(…
2015	Modernizing Medicine	EMA	5.2	25-Aug-20	15.04.04.2002.EMA5.20.09.0.200825	Drummond Group		Active	https://chpl.healthit.gov/#/listing/10443	170.315 (a)(1): Computerized Provider Order Entry (CPOE) - Medications 170.315 (a)(2): CPOE - Laboratory 170.315 (a)(3): CPOE - Diagnostic Imaging 170.315 (a)(4): Drug-Drug, Drug-Allergy Interaction Checks for CPOE 170.315 (a)(5): Demographics 170.315 (a)(9): Clinical Decision Support 170.315 (a)(10): Drug-Formulary and Preferred Drug List Checks 170.315 (a)(12): Family Health History 170.315 (a)…
2015	Modernizing Medicine	EMA	5.21	19-Jan-21	15.04.04.2002.EMA5.21.10.0.210119	Drummond Group		Active	https://chpl.healthit.gov/#/listing/10549	170.315 (a)(1): Computerized Provider Order Entry (CPOE) - Medications 170.315 (a)(2): CPOE - Laboratory 170.315 (a)(3): CPOE - Diagnostic Imaging 170.315 (a)(4): Drug-Drug, Drug-Allergy Interaction Checks for CPOE 170.315 (a)(5): Demographics 170.315 (a)(9): Clinical Decision Support 170.315 (a)(10): Drug-Formulary and Preferred Drug List Checks 170.315 (a)(12): Family Health History 170.315 (a)…
2015	Modernizing Medicine	EMA	5.22	16-Feb-21	15.04.04.2002.EMA5.22.11.0.210216	Drummond Group		Active	https://chpl.healthit.gov/#/listing/10567	170.315 (a)(1): Computerized Provider Order Entry (CPOE) - Medications 170.315 (a)(2): CPOE - Laboratory 170.315 (a)(3): CPOE - Diagnostic Imaging 170.315 (a)(4): Drug-Drug, Drug-Allergy Interaction Checks for CPOE 170.315 (a)(5): Demographics 170.315 (a)(9): Clinical Decision Support 170.315 (a)(10): Drug-Formulary and Preferred Drug List Checks 170.315 (a)(12): Family Health History 170.315 (a)…
2015	Modernizing Medicine	EMA	5.23	10-May-21	15.04.04.2002.EMA5.22.12.0.210510	Drummond Group		Active	https://chpl.healthit.gov/#/listing/10629	170.315 (a)(1): Computerized Provider Order Entry (CPOE) - Medications 170.315 (a)(2): CPOE - Laboratory 170.315 (a)(3): CPOE - Diagnostic Imaging 170.315 (a)(4): Drug-Drug, Drug-Allergy Interaction Checks for CPOE 170.315 (a)(5): Demographics 170.315 (a)(9): Clinical Decision Support 170.315 (a)(10): Drug-Formulary and Preferred Drug List Checks 170.315 (a)(12): Family Health History 170.315 (a)…
2015	Modernizing Medicine	EMA	5.24	10-May-21	15.04.04.2002.EMA5.22.13.0.210510	Drummond Group		Active	https://chpl.healthit.gov/#/listing/10633	170.315 (a)(1): Computerized Provider Order Entry (CPOE) - Medications 170.315 (a)(2): CPOE - Laboratory 170.315 (a)(3): CPOE - Diagnostic Imaging 170.315 (a)(4): Drug-Drug, Drug-Allergy Interaction Checks for CPOE 170.315 (a)(5): Demographics 170.315 (a)(9): Clinical Decision Support 170.315 (a)(10): Drug-Formulary and Preferred Drug List Checks 170.315 (a)(12): Family Health History 170.315 (a)…
2015	Modernizing Medicine	EMA	5.25	27-Sep-21	15.04.04.2002.EMA5.25.14.0.210927	Drummond Group		Active	https://chpl.healthit.gov/#/listing/10695	170.315 (a)(1): Computerized Provider Order Entry (CPOE) - Medications 170.315 (a)(2): CPOE - Laboratory 170.315 (a)(3): CPOE - Diagnostic Imaging 170.315 (a)(4): Drug-Drug, Drug-Allergy Interaction Checks for CPOE 170.315 (a)(5): Demographics 170.315 (a)(9): Clinical Decision Support 170.315 (a)(10): Drug-Formulary and Preferred Drug List Checks 170.315 (a)(12): Family Health History 170.315 (a)…
2015	Modernizing Medicine	EMA	5.26	9-Dec-21	15.04.04.2002.EMA5.26.15.0.211209	Drummond Group		Active	https://chpl.healthit.gov/#/listing/10746	170.315 (a)(1): Computerized Provider Order Entry (CPOE) - Medications 170.315 (a)(2): CPOE - Laboratory 170.315 (a)(3): CPOE - Diagnostic Imaging 170.315 (a)(4): Drug-Drug, Drug-Allergy Interaction Checks for CPOE 170.315 (a)(5): Demographics 170.315 (a)(9): Clinical Decision Support 170.315 (a)(10): Drug-Formulary and Preferred Drug List Checks 170.315 (a)(12): Family Health History 170.315 (a)…
2015	eMedPractice LLC	eMedicalPractice	2	29-Sep-17	15.02.05.2898.A042.01.00.1.170929	SLI Compliance		Active	https://chpl.healthit.gov/#/listing/8851	170.315 (a)(1): Computerized Provider Order Entry (CPOE) - Medications 170.315 (a)(2): CPOE - Laboratory 170.315 (a)(3): CPOE - Diagnostic Imaging 170.315 (a)(4): Drug-Drug, Drug-Allergy Interaction Checks for CPOE 170.315 (a)(5): Demographics 170.315 (a)(6): Problem List 170.315 (a)(7): Medication List 170.315 (a)(8): Medication Allergy List 170.315 (a)(9): Clinical Decision Support 170.315 (a)(…
2015	MedNet Medical Solutions	emr4MD	Version 9.10	18-Dec-19	15.04.04.2796.emr4.09.00.1.191218	Drummond Group		Active	https://chpl.healthit.gov/#/listing/10214	170.315 (a)(1): Computerized Provider Order Entry (CPOE) - Medications 170.315 (a)(2): CPOE - Laboratory 170.315 (a)(3): CPOE - Diagnostic Imaging 170.315 (a)(4): Drug-Drug, Drug-Allergy Interaction Checks for CPOE 170.315 (a)(5): Demographics 170.315 (a)(6): Problem List 170.315 (a)(7): Medication List 170.315 (a)(8): Medication Allergy List 170.315 (a)(9): Clinical Decision Support 170.315 (a)(…
2015	EnableDoc LLC	Enablemypractice	EHR 5.0	19-Feb-20	15.02.05.1439.A111.01.00.1.200219	SLI Compliance		Active	https://chpl.healthit.gov/#/listing/10298	170.315 (a)(1): Computerized Provider Order Entry (CPOE) - Medications 170.315 (a)(2): CPOE - Laboratory 170.315 (a)(3): CPOE - Diagnostic Imaging 170.315 (a)(4): Drug-Drug, Drug-Allergy Interaction Checks for CPOE 170.315 (a)(5): Demographics 170.315 (a)(6): Problem List 170.315 (a)(7): Medication List 170.315 (a)(8): Medication Allergy List 170.315 (a)(9): Clinical Decision Support 170.315 (a)(…
2015	EndoSoft, LLC	EndoVault	3.2	1-Oct-19	15.02.05.2721.A098.01.00.1.191001	SLI Compliance		Active	https://chpl.healthit.gov/#/listing/10133	170.315 (a)(1): Computerized Provider Order Entry (CPOE) - Medications 170.315 (a)(2): CPOE - Laboratory 170.315 (a)(3): CPOE - Diagnostic Imaging 170.315 (a)(4): Drug-Drug, Drug-Allergy Interaction Checks for CPOE 170.315 (a)(5): Demographics 170.315 (a)(6): Problem List 170.315 (a)(7): Medication List 170.315 (a)(8): Medication Allergy List 170.315 (a)(9): Clinical Decision Support 170.315 (a)(…
2015	NextServices, Inc.	enki EHR	3	1-Jun-18	15.04.04.2911.enki.03.00.1.180601	Drummond Group		Active	https://chpl.healthit.gov/#/listing/9465	170.315 (a)(1): Computerized Provider Order Entry (CPOE) - Medications 170.315 (a)(2): CPOE - Laboratory 170.315 (a)(3): CPOE - Diagnostic Imaging 170.315 (a)(4): Drug-Drug, Drug-Allergy Interaction Checks for CPOE 170.315 (a)(5): Demographics 170.315 (a)(6): Problem List 170.315 (a)(7): Medication List 170.315 (a)(8): Medication Allergy List 170.315 (a)(9): Clinical Decision Support 170.315 (a)(…
2015	Epic Systems Corporation	EpicCare Ambulatory Base	20-Feb	20-Feb-20	15.04.04.1447.Epic.AM.13.1.200220	Drummond Group		Active	https://chpl.healthit.gov/#/listing/10310	170.315 (a)(1): Computerized Provider Order Entry (CPOE) - Medications 170.315 (a)(2): CPOE - Laboratory 170.315 (a)(3): CPOE - Diagnostic Imaging 170.315 (a)(4): Drug-Drug, Drug-Allergy Interaction Checks for CPOE 170.315 (a)(5): Demographics 170.315 (a)(6): Problem List 170.315 (a)(7): Medication List 170.315 (a)(8): Medication Allergy List 170.315 (a)(9): Clinical Decision Support 170.315 (a)(…
2015	Epic Systems Corporation	EpicCare Ambulatory Base	20-May	1-Jun-20	15.04.04.1447.Epic.AM.14.1.200601	Drummond Group		Active	https://chpl.healthit.gov/#/listing/10401	170.315 (a)(1): Computerized Provider Order Entry (CPOE) - Medications 170.315 (a)(2): CPOE - Laboratory 170.315 (a)(3): CPOE - Diagnostic Imaging 170.315 (a)(4): Drug-Drug, Drug-Allergy Interaction Checks for CPOE 170.315 (a)(5): Demographics 170.315 (a)(6): Problem List 170.315 (a)(7): Medication List 170.315 (a)(8): Medication Allergy List 170.315 (a)(9): Clinical Decision Support 170.315 (a)(…
2015	Epic Systems Corporation	EpicCare Ambulatory Base	20-Aug	26-Aug-20	15.04.04.1447.Epic.AM.15.1.200826	Drummond Group		Active	https://chpl.healthit.gov/#/listing/10433	170.315 (a)(1): Computerized Provider Order Entry (CPOE) - Medications 170.315 (a)(2): CPOE - Laboratory 170.315 (a)(3): CPOE - Diagnostic Imaging 170.315 (a)(4): Drug-Drug, Drug-Allergy Interaction Checks for CPOE 170.315 (a)(5): Demographics 170.315 (a)(9): Clinical Decision Support 170.315 (a)(10): Drug-Formulary and Preferred Drug List Checks 170.315 (a)(12): Family Health History 170.315 (a)…
2015	Epic Systems Corporation	EpicCare Ambulatory Base	20-Nov	11-Dec-20	15.04.04.1447.Epic.AM.16.1.201211	Drummond Group		Active	https://chpl.healthit.gov/#/listing/10492	170.315 (a)(1): Computerized Provider Order Entry (CPOE) - Medications 170.315 (a)(2): CPOE - Laboratory 170.315 (a)(3): CPOE - Diagnostic Imaging 170.315 (a)(4): Drug-Drug, Drug-Allergy Interaction Checks for CPOE 170.315 (a)(5): Demographics 170.315 (a)(9): Clinical Decision Support 170.315 (a)(10): Drug-Formulary and Preferred Drug List Checks 170.315 (a)(12): Family Health History 170.315 (a)…
2015	Epic Systems Corporation	EpicCare Ambulatory Base	21-Feb	22-Feb-21	15.04.04.1447.Epic.AM.17.1.210222	Drummond Group		Active	https://chpl.healthit.gov/#/listing/10572	170.315 (a)(1): Computerized Provider Order Entry (CPOE) - Medications 170.315 (a)(2): CPOE - Laboratory 170.315 (a)(3): CPOE - Diagnostic Imaging 170.315 (a)(4): Drug-Drug, Drug-Allergy Interaction Checks for CPOE 170.315 (a)(5): Demographics 170.315 (a)(9): Clinical Decision Support 170.315 (a)(10): Drug-Formulary and Preferred Drug List Checks 170.315 (a)(12): Family Health History 170.315 (a)…
2015	Epic Systems Corporation	EpicCare Ambulatory Base	21-May	9-Jul-21	15.04.04.1447.Epic.AM.18.1.210709	Drummond Group		Active	https://chpl.healthit.gov/#/listing/10659	170.315 (a)(1): Computerized Provider Order Entry (CPOE) - Medications 170.315 (a)(2): CPOE - Laboratory 170.315 (a)(3): CPOE - Diagnostic Imaging 170.315 (a)(4): Drug-Drug, Drug-Allergy Interaction Checks for CPOE 170.315 (a)(5): Demographics 170.315 (a)(9): Clinical Decision Support 170.315 (a)(10): Drug-Formulary and Preferred Drug List Checks 170.315 (a)(12): Family Health History 170.315 (a)…
2015	Epic Systems Corporation	EpicCare Inpatient Base	20-Feb	20-Feb-20	15.04.04.1447.Epic.IN.14.1.200220	Drummond Group		Active	https://chpl.healthit.gov/#/listing/10311	170.315 (a)(1): Computerized Provider Order Entry (CPOE) - Medications 170.315 (a)(2): CPOE - Laboratory 170.315 (a)(3): CPOE - Diagnostic Imaging 170.315 (a)(4): Drug-Drug, Drug-Allergy Interaction Checks for CPOE 170.315 (a)(5): Demographics 170.315 (a)(6): Problem List 170.315 (a)(7): Medication List 170.315 (a)(8): Medication Allergy List 170.315 (a)(9): Clinical Decision Support 170.315 (a)(…
2015	Epic Systems Corporation	EpicCare Inpatient Base	20-May	1-Jun-20	15.04.04.1447.Epic.IN.15.1.200601	Drummond Group		Active	https://chpl.healthit.gov/#/listing/10400	170.315 (a)(1): Computerized Provider Order Entry (CPOE) - Medications 170.315 (a)(2): CPOE - Laboratory 170.315 (a)(3): CPOE - Diagnostic Imaging 170.315 (a)(4): Drug-Drug, Drug-Allergy Interaction Checks for CPOE 170.315 (a)(5): Demographics 170.315 (a)(6): Problem List 170.315 (a)(7): Medication List 170.315 (a)(8): Medication Allergy List 170.315 (a)(9): Clinical Decision Support 170.315 (a)(…
2015	Epic Systems Corporation	EpicCare Inpatient Base	20-Aug	26-Aug-20	15.04.04.1447.Epic.IN.16.1.200826	Drummond Group		Active	https://chpl.healthit.gov/#/listing/10434	170.315 (a)(1): Computerized Provider Order Entry (CPOE) - Medications 170.315 (a)(2): CPOE - Laboratory 170.315 (a)(3): CPOE - Diagnostic Imaging 170.315 (a)(4): Drug-Drug, Drug-Allergy Interaction Checks for CPOE 170.315 (a)(5): Demographics 170.315 (a)(9): Clinical Decision Support 170.315 (a)(10): Drug-Formulary and Preferred Drug List Checks 170.315 (a)(12): Family Health History 170.315 (a)…
2015	Epic Systems Corporation	EpicCare Inpatient Base	20-Nov	11-Dec-20	15.04.04.1447.Epic.IN.17.1.201211	Drummond Group		Active	https://chpl.healthit.gov/#/listing/10493	170.315 (a)(1): Computerized Provider Order Entry (CPOE) - Medications 170.315 (a)(2): CPOE - Laboratory 170.315 (a)(3): CPOE - Diagnostic Imaging 170.315 (a)(4): Drug-Drug, Drug-Allergy Interaction Checks for CPOE 170.315 (a)(5): Demographics 170.315 (a)(9): Clinical Decision Support 170.315 (a)(10): Drug-Formulary and Preferred Drug List Checks 170.315 (a)(12): Family Health History 170.315 (a)…
2015	Epic Systems Corporation	EpicCare Inpatient Base	21-Feb	24-Feb-21	15.04.04.1447.Epic.IN.18.1.210224	Drummond Group		Active	https://chpl.healthit.gov/#/listing/10571	170.315 (a)(1): Computerized Provider Order Entry (CPOE) - Medications 170.315 (a)(2): CPOE - Laboratory 170.315 (a)(3): CPOE - Diagnostic Imaging 170.315 (a)(4): Drug-Drug, Drug-Allergy Interaction Checks for CPOE 170.315 (a)(5): Demographics 170.315 (a)(9): Clinical Decision Support 170.315 (a)(10): Drug-Formulary and Preferred Drug List Checks 170.315 (a)(12): Family Health History 170.315 (a)…
2015	Epic Systems Corporation	EpicCare Inpatient Base	21-May	2-Jul-21	15.04.04.1447.Epic.IN.19.1.210702	Drummond Group		Active	https://chpl.healthit.gov/#/listing/10657	170.315 (a)(1): Computerized Provider Order Entry (CPOE) - Medications 170.315 (a)(2): CPOE - Laboratory 170.315 (a)(3): CPOE - Diagnostic Imaging 170.315 (a)(4): Drug-Drug, Drug-Allergy Interaction Checks for CPOE 170.315 (a)(5): Demographics 170.315 (a)(9): Clinical Decision Support 170.315 (a)(10): Drug-Formulary and Preferred Drug List Checks 170.315 (a)(12): Family Health History 170.315 (a)…
2015	Eprosystem Inc.	EproMedical	3.0.0	14-Dec-18	15.02.05.1449.A092.01.00.1.181214	SLI Compliance		Active	https://chpl.healthit.gov/#/listing/9800	170.315 (a)(1): Computerized Provider Order Entry (CPOE) - Medications 170.315 (a)(2): CPOE - Laboratory 170.315 (a)(3): CPOE - Diagnostic Imaging 170.315 (a)(4): Drug-Drug, Drug-Allergy Interaction Checks for CPOE 170.315 (a)(5): Demographics 170.315 (a)(6): Problem List 170.315 (a)(7): Medication List 170.315 (a)(8): Medication Allergy List 170.315 (a)(9): Clinical Decision Support 170.315 (a)(…
2015	Lille Group, Inc.	escribeHOST	7	30-Dec-19	15.02.05.3058.A109.01.00.1.191230	SLI Compliance		Active	https://chpl.healthit.gov/#/listing/10243	170.315 (a)(1): Computerized Provider Order Entry (CPOE) - Medications 170.315 (a)(3): CPOE - Diagnostic Imaging 170.315 (a)(4): Drug-Drug, Drug-Allergy Interaction Checks for CPOE 170.315 (a)(5): Demographics 170.315 (a)(6): Problem List 170.315 (a)(7): Medication List 170.315 (a)(8): Medication Allergy List 170.315 (a)(9): Clinical Decision Support 170.315 (a)(10): Drug-Formulary and Preferred …
2015	DocToMe, Inc.	ethizo EHR	2	7-Jan-20	15.05.05.3060.DOTM.01.00.1.200107	SLI Compliance		Active	https://chpl.healthit.gov/#/listing/10265	170.315 (a)(1): Computerized Provider Order Entry (CPOE) - Medications 170.315 (a)(2): CPOE - Laboratory 170.315 (a)(3): CPOE - Diagnostic Imaging 170.315 (a)(4): Drug-Drug, Drug-Allergy Interaction Checks for CPOE 170.315 (a)(5): Demographics 170.315 (a)(6): Problem List 170.315 (a)(7): Medication List 170.315 (a)(8): Medication Allergy List 170.315 (a)(9): Clinical Decision Support 170.315 (a)(…
2015	Exscribe, Inc.	Exscribe EHR	Version 6	5-Mar-18	15.04.04.1467.Exsc.06.00.0.180305	Drummond Group		Active	https://chpl.healthit.gov/#/listing/9328	170.315 (a)(1): Computerized Provider Order Entry (CPOE) - Medications 170.315 (a)(2): CPOE - Laboratory 170.315 (a)(3): CPOE - Diagnostic Imaging 170.315 (a)(4): Drug-Drug, Drug-Allergy Interaction Checks for CPOE 170.315 (a)(5): Demographics 170.315 (a)(6): Problem List 170.315 (a)(7): Medication List 170.315 (a)(8): Medication Allergy List 170.315 (a)(9): Clinical Decision Support 170.315 (a)(…
2015	EyeCare Partners, LLC	EyeCare 360	Version 2.8	20-Aug-19	15.04.04.3051.EyeC.02.00.1.190820	Drummond Group		Active	https://chpl.healthit.gov/#/listing/10077	170.315 (a)(1): Computerized Provider Order Entry (CPOE) - Medications 170.315 (a)(2): CPOE - Laboratory 170.315 (a)(3): CPOE - Diagnostic Imaging 170.315 (a)(4): Drug-Drug, Drug-Allergy Interaction Checks for CPOE 170.315 (a)(5): Demographics 170.315 (a)(6): Problem List 170.315 (a)(7): Medication List 170.315 (a)(8): Medication Allergy List 170.315 (a)(9): Clinical Decision Support 170.315 (a)(…
2015	Eyefinity, Inc.	Eyefinity EHR powered by EMA	5.2	31-Dec-20	15.04.04.2900.Eyef.20.08.0.201231	Drummond Group		Active	https://chpl.healthit.gov/#/listing/10556	170.315 (a)(1): Computerized Provider Order Entry (CPOE) - Medications 170.315 (a)(2): CPOE - Laboratory 170.315 (a)(3): CPOE - Diagnostic Imaging 170.315 (a)(4): Drug-Drug, Drug-Allergy Interaction Checks for CPOE 170.315 (a)(5): Demographics 170.315 (a)(9): Clinical Decision Support 170.315 (a)(10): Drug-Formulary and Preferred Drug List Checks 170.315 (a)(12): Family Health History 170.315 (a)…
2015	Eyefinity, Inc.	Eyefinity EHR powered by EMA	5.21	31-Dec-20	15.04.04.2900.Eyef.21.09.0.201231	Drummond Group		Active	https://chpl.healthit.gov/#/listing/10557	170.315 (a)(1): Computerized Provider Order Entry (CPOE) - Medications 170.315 (a)(2): CPOE - Laboratory 170.315 (a)(3): CPOE - Diagnostic Imaging 170.315 (a)(4): Drug-Drug, Drug-Allergy Interaction Checks for CPOE 170.315 (a)(5): Demographics 170.315 (a)(9): Clinical Decision Support 170.315 (a)(10): Drug-Formulary and Preferred Drug List Checks 170.315 (a)(12): Family Health History 170.315 (a)…
2015	Eyefinity, Inc.	Eyefinity EHR powered by EMA	5.22	17-Feb-21	15.04.04.2900.Eyef.22.10.0.210217	Drummond Group		Active	https://chpl.healthit.gov/#/listing/10558	170.315 (a)(1): Computerized Provider Order Entry (CPOE) - Medications 170.315 (a)(2): CPOE - Laboratory 170.315 (a)(3): CPOE - Diagnostic Imaging 170.315 (a)(4): Drug-Drug, Drug-Allergy Interaction Checks for CPOE 170.315 (a)(5): Demographics 170.315 (a)(9): Clinical Decision Support 170.315 (a)(10): Drug-Formulary and Preferred Drug List Checks 170.315 (a)(12): Family Health History 170.315 (a)…
2015	Eyefinity, Inc.	Eyefinity EHR powered by EMA	5.23	10-May-21	15.04.04.2900.Eyef.23.11.0.210510	Drummond Group		Active	https://chpl.healthit.gov/#/listing/10632	170.315 (a)(1): Computerized Provider Order Entry (CPOE) - Medications 170.315 (a)(2): CPOE - Laboratory 170.315 (a)(3): CPOE - Diagnostic Imaging 170.315 (a)(4): Drug-Drug, Drug-Allergy Interaction Checks for CPOE 170.315 (a)(5): Demographics 170.315 (a)(9): Clinical Decision Support 170.315 (a)(10): Drug-Formulary and Preferred Drug List Checks 170.315 (a)(12): Family Health History 170.315 (a)…
2015	Eyefinity, Inc.	Eyefinity EHR powered by EMA	5.24	10-May-21	15.04.04.2900.Eyef.24.12.0.210510	Drummond Group		Active	https://chpl.healthit.gov/#/listing/10636	170.315 (a)(1): Computerized Provider Order Entry (CPOE) - Medications 170.315 (a)(2): CPOE - Laboratory 170.315 (a)(3): CPOE - Diagnostic Imaging 170.315 (a)(4): Drug-Drug, Drug-Allergy Interaction Checks for CPOE 170.315 (a)(5): Demographics 170.315 (a)(9): Clinical Decision Support 170.315 (a)(10): Drug-Formulary and Preferred Drug List Checks 170.315 (a)(12): Family Health History 170.315 (a)…
2015	Eyefinity, Inc.	Eyefinity EHR powered by EMA	5.25	27-Sep-21	15.04.04.2900.Eyef.25.13.0.210927	Drummond Group		Active	https://chpl.healthit.gov/#/listing/10705	170.315 (a)(1): Computerized Provider Order Entry (CPOE) - Medications 170.315 (a)(2): CPOE - Laboratory 170.315 (a)(3): CPOE - Diagnostic Imaging 170.315 (a)(4): Drug-Drug, Drug-Allergy Interaction Checks for CPOE 170.315 (a)(5): Demographics 170.315 (a)(9): Clinical Decision Support 170.315 (a)(10): Drug-Formulary and Preferred Drug List Checks 170.315 (a)(12): Family Health History 170.315 (a)…
2015	Eyefinity, Inc.	Eyefinity EHR powered by EMA	5.26	16-Dec-21	15.04.04.2900.Eyef.26.14.0.211216	Drummond Group		Active	https://chpl.healthit.gov/#/listing/10753	170.315 (a)(1): Computerized Provider Order Entry (CPOE) - Medications 170.315 (a)(2): CPOE - Laboratory 170.315 (a)(3): CPOE - Diagnostic Imaging 170.315 (a)(4): Drug-Drug, Drug-Allergy Interaction Checks for CPOE 170.315 (a)(5): Demographics 170.315 (a)(9): Clinical Decision Support 170.315 (a)(10): Drug-Formulary and Preferred Drug List Checks 170.315 (a)(12): Family Health History 170.315 (a)…
2015	Dexter Solutions Inc	eZDocs	5	9-Dec-21	15.02.04.2708.eZDo.05.01.1.211209	Drummond Group		Active	https://chpl.healthit.gov/#/listing/10744	170.315 (a)(1): Computerized Provider Order Entry (CPOE) - Medications 170.315 (a)(2): CPOE - Laboratory 170.315 (a)(3): CPOE - Diagnostic Imaging 170.315 (a)(4): Drug-Drug, Drug-Allergy Interaction Checks for CPOE 170.315 (a)(5): Demographics 170.315 (a)(9): Clinical Decision Support 170.315 (a)(10): Drug-Formulary and Preferred Drug List Checks 170.315 (a)(12): Family Health History 170.315 (a)…
2015	Fellow Health Partners	FHP EHR	V12	25-Jun-18	15.04.04.3037.FHPE.12.00.1.180625	Drummond Group		Active	https://chpl.healthit.gov/#/listing/9882	170.315 (a)(1): Computerized Provider Order Entry (CPOE) - Medications 170.315 (a)(2): CPOE - Laboratory 170.315 (a)(3): CPOE - Diagnostic Imaging 170.315 (a)(4): Drug-Drug, Drug-Allergy Interaction Checks for CPOE 170.315 (a)(5): Demographics 170.315 (a)(6): Problem List 170.315 (a)(7): Medication List 170.315 (a)(8): Medication Allergy List 170.315 (a)(9): Clinical Decision Support 170.315 (a)(…
2015	Fivos, Inc.	Fivos Practice Suite	v5.3	15-Oct-18	15.04.04.2807.Meds.53.00.1.181015	Drummond Group		Active	https://chpl.healthit.gov/#/listing/9826	170.315 (a)(1): Computerized Provider Order Entry (CPOE) - Medications 170.315 (a)(2): CPOE - Laboratory 170.315 (a)(3): CPOE - Diagnostic Imaging 170.315 (a)(4): Drug-Drug, Drug-Allergy Interaction Checks for CPOE 170.315 (a)(5): Demographics 170.315 (a)(6): Problem List 170.315 (a)(7): Medication List 170.315 (a)(8): Medication Allergy List 170.315 (a)(9): Clinical Decision Support 170.315 (a)(…
2015	Geriatric Practice Management	gEHRiMed	V4.2	20-Apr-21	15.04.04.1532.gEHR.04.02.1.210420	Drummond Group		Active	https://chpl.healthit.gov/#/listing/10611	170.315 (a)(2): CPOE - Laboratory 170.315 (a)(3): CPOE - Diagnostic Imaging 170.315 (a)(5): Demographics 170.315 (a)(9): Clinical Decision Support 170.315 (a)(12): Family Health History 170.315 (a)(13): Patient-Specific Education Resources 170.315 (a)(14): Implantable Device List 170.315 (b)(1): Transitions of Care 170.315 (b)(2): Clinical Information Reconciliation and Incorporation 170.315 (b)(…
2015	GEMMS	GEMMS ONE	V7.7C	10-Nov-21	15.04.04.2734.GEMM.77.01.1.211110	Drummond Group		Active	https://chpl.healthit.gov/#/listing/10714	170.315 (a)(1): Computerized Provider Order Entry (CPOE) - Medications 170.315 (a)(2): CPOE - Laboratory 170.315 (a)(3): CPOE - Diagnostic Imaging 170.315 (a)(4): Drug-Drug, Drug-Allergy Interaction Checks for CPOE 170.315 (a)(5): Demographics 170.315 (a)(9): Clinical Decision Support 170.315 (a)(10): Drug-Formulary and Preferred Drug List Checks 170.315 (a)(12): Family Health History 170.315 (a)…
2015	GeniusDoc, Inc.	GeniusDoc	11	9-Dec-21	15.02.05.1529.GDOC.01.01.1.211209	SLI Compliance		Active	https://chpl.healthit.gov/#/listing/10745	170.315 (a)(1): Computerized Provider Order Entry (CPOE) - Medications 170.315 (a)(2): CPOE - Laboratory 170.315 (a)(3): CPOE - Diagnostic Imaging 170.315 (a)(4): Drug-Drug, Drug-Allergy Interaction Checks for CPOE 170.315 (a)(5): Demographics 170.315 (a)(9): Clinical Decision Support 170.315 (a)(10): Drug-Formulary and Preferred Drug List Checks 170.315 (a)(12): Family Health History 170.315 (a)…
2015	Modernizing Medicine Gastroenterology, Inc.	gGastro	Version 4.72	8-Dec-20	15.04.04.3031.gGas.GA.08.0.201208	Drummond Group		Active	https://chpl.healthit.gov/#/listing/10502	170.315 (a)(1): Computerized Provider Order Entry (CPOE) - Medications 170.315 (a)(2): CPOE - Laboratory 170.315 (a)(3): CPOE - Diagnostic Imaging 170.315 (a)(4): Drug-Drug, Drug-Allergy Interaction Checks for CPOE 170.315 (a)(5): Demographics 170.315 (a)(9): Clinical Decision Support 170.315 (a)(10): Drug-Formulary and Preferred Drug List Checks 170.315 (a)(12): Family Health History 170.315 (a)…
2015	Modernizing Medicine Gastroenterology, Inc.	gGastro	5	27-Sep-21	15.04.04.3031.gGas.GA.09.0.210927	Drummond Group		Active	https://chpl.healthit.gov/#/listing/10696	170.315 (a)(1): Computerized Provider Order Entry (CPOE) - Medications 170.315 (a)(2): CPOE - Laboratory 170.315 (a)(3): CPOE - Diagnostic Imaging 170.315 (a)(4): Drug-Drug, Drug-Allergy Interaction Checks for CPOE 170.315 (a)(5): Demographics 170.315 (a)(9): Clinical Decision Support 170.315 (a)(10): Drug-Formulary and Preferred Drug List Checks 170.315 (a)(12): Family Health History 170.315 (a)…
2015	Glenwood Systems LLC	GlaceEMR	6	29-Jun-18	15.04.04.1535.Glac.06.00.1.180629	Drummond Group		Active	https://chpl.healthit.gov/#/listing/9559	170.315 (a)(1): Computerized Provider Order Entry (CPOE) - Medications 170.315 (a)(2): CPOE - Laboratory 170.315 (a)(3): CPOE - Diagnostic Imaging 170.315 (a)(4): Drug-Drug, Drug-Allergy Interaction Checks for CPOE 170.315 (a)(5): Demographics 170.315 (a)(6): Problem List 170.315 (a)(7): Medication List 170.315 (a)(8): Medication Allergy List 170.315 (a)(9): Clinical Decision Support 170.315 (a)(…
2015	Creoks Solutions	GoHealth	2	31-Dec-18	15.04.04.2653.GoHe.02.00.1.181231	Drummond Group		Active	https://chpl.healthit.gov/#/listing/9939	170.315 (a)(1): Computerized Provider Order Entry (CPOE) - Medications 170.315 (a)(2): CPOE - Laboratory 170.315 (a)(3): CPOE - Diagnostic Imaging 170.315 (a)(4): Drug-Drug, Drug-Allergy Interaction Checks for CPOE 170.315 (a)(5): Demographics 170.315 (a)(6): Problem List 170.315 (a)(7): Medication List 170.315 (a)(8): Medication Allergy List 170.315 (a)(9): Clinical Decision Support 170.315 (a)(…
2015	Harris CareTracker, Inc	Harris CareTracker	9	1-Jul-18	15.04.04.1569.Harr.09.00.1.180701	Drummond Group		Active	https://chpl.healthit.gov/#/listing/9589	170.315 (a)(1): Computerized Provider Order Entry (CPOE) - Medications 170.315 (a)(2): CPOE - Laboratory 170.315 (a)(3): CPOE - Diagnostic Imaging 170.315 (a)(4): Drug-Drug, Drug-Allergy Interaction Checks for CPOE 170.315 (a)(5): Demographics 170.315 (a)(6): Problem List 170.315 (a)(7): Medication List 170.315 (a)(8): Medication Allergy List 170.315 (a)(9): Clinical Decision Support 170.315 (a)(…
2015	Health Care Systems, Inc.	HCS eMR	9	7-May-20	15.07.07.1582.HC01.03.00.1.200507	ICSA Labs		Active	https://chpl.healthit.gov/#/listing/10376	170.315 (a)(1): Computerized Provider Order Entry (CPOE) - Medications 170.315 (a)(2): CPOE - Laboratory 170.315 (a)(3): CPOE - Diagnostic Imaging 170.315 (a)(4): Drug-Drug, Drug-Allergy Interaction Checks for CPOE 170.315 (a)(5): Demographics 170.315 (a)(6): Problem List 170.315 (a)(7): Medication List 170.315 (a)(8): Medication Allergy List 170.315 (a)(9): Clinical Decision Support 170.315 (a)(…
2015	American Medical Solutions, Inc.	Helios	2	31-Mar-20	15.02.05.1086.A112.01.00.1.200331	SLI Compliance		Active	https://chpl.healthit.gov/#/listing/10350	170.315 (a)(1): Computerized Provider Order Entry (CPOE) - Medications 170.315 (a)(2): CPOE - Laboratory 170.315 (a)(3): CPOE - Diagnostic Imaging 170.315 (a)(4): Drug-Drug, Drug-Allergy Interaction Checks for CPOE 170.315 (a)(5): Demographics 170.315 (a)(6): Problem List 170.315 (a)(7): Medication List 170.315 (a)(8): Medication Allergy List 170.315 (a)(9): Clinical Decision Support 170.315 (a)(…
2015	Healogics, Inc.	i-heal	2	7-Oct-19	15.04.04.1575.ihea.02.00.1.191007	Drummond Group		Active	https://chpl.healthit.gov/#/listing/10140	170.315 (a)(1): Computerized Provider Order Entry (CPOE) - Medications 170.315 (a)(2): CPOE - Laboratory 170.315 (a)(3): CPOE - Diagnostic Imaging 170.315 (a)(4): Drug-Drug, Drug-Allergy Interaction Checks for CPOE 170.315 (a)(5): Demographics 170.315 (a)(6): Problem List 170.315 (a)(7): Medication List 170.315 (a)(8): Medication Allergy List 170.315 (a)(9): Clinical Decision Support 170.315 (a)(…
2015	ICANotes LLC	ICANotes EHR/EMR for Behavioral Health	11.6	31-Dec-18	15.04.04.2755.ICAN.11.00.1.181231	Drummond Group		Active	https://chpl.healthit.gov/#/listing/9880	170.315 (a)(1): Computerized Provider Order Entry (CPOE) - Medications 170.315 (a)(2): CPOE - Laboratory 170.315 (a)(3): CPOE - Diagnostic Imaging 170.315 (a)(4): Drug-Drug, Drug-Allergy Interaction Checks for CPOE 170.315 (a)(5): Demographics 170.315 (a)(6): Problem List 170.315 (a)(7): Medication List 170.315 (a)(8): Medication Allergy List 170.315 (a)(9): Clinical Decision Support 170.315 (a)(…
2015	iCare.com, Inc.	iCare EHR	Version 2	20-Feb-20	15.04.04.2617.iCar.02.00.1.200220	Drummond Group		Active	https://chpl.healthit.gov/#/listing/10314	170.315 (a)(1): Computerized Provider Order Entry (CPOE) - Medications 170.315 (a)(2): CPOE - Laboratory 170.315 (a)(3): CPOE - Diagnostic Imaging 170.315 (a)(4): Drug-Drug, Drug-Allergy Interaction Checks for CPOE 170.315 (a)(5): Demographics 170.315 (a)(6): Problem List 170.315 (a)(7): Medication List 170.315 (a)(8): Medication Allergy List 170.315 (a)(9): Clinical Decision Support 170.315 (a)(…
2015	ifa united i-tech Inc.	ifa EMR	8	26-Jul-18	15.04.04.2631.ifaE.08.00.1.180726	Drummond Group		Active	https://chpl.healthit.gov/#/listing/9576	170.315 (a)(1): Computerized Provider Order Entry (CPOE) - Medications 170.315 (a)(2): CPOE - Laboratory 170.315 (a)(3): CPOE - Diagnostic Imaging 170.315 (a)(4): Drug-Drug, Drug-Allergy Interaction Checks for CPOE 170.315 (a)(5): Demographics 170.315 (a)(6): Problem List 170.315 (a)(7): Medication List 170.315 (a)(8): Medication Allergy List 170.315 (a)(9): Clinical Decision Support 170.315 (a)(…
2015	McKesson	iKnowMed EHR	Version 6.8	8-May-18	15.04.04.2920.iKno.68.01.1.180508	Drummond Group		Active	https://chpl.healthit.gov/#/listing/9579	170.315 (a)(1): Computerized Provider Order Entry (CPOE) - Medications 170.315 (a)(2): CPOE - Laboratory 170.315 (a)(3): CPOE - Diagnostic Imaging 170.315 (a)(4): Drug-Drug, Drug-Allergy Interaction Checks for CPOE 170.315 (a)(5): Demographics 170.315 (a)(6): Problem List 170.315 (a)(7): Medication List 170.315 (a)(8): Medication Allergy List 170.315 (a)(9): Clinical Decision Support 170.315 (a)(…
2015	McKesson	iKnowMed Generation 2	Version 3.0	8-May-18	15.04.04.2920.iKno.30.01.1.180508	Drummond Group		Active	https://chpl.healthit.gov/#/listing/9580	170.315 (a)(1): Computerized Provider Order Entry (CPOE) - Medications 170.315 (a)(2): CPOE - Laboratory 170.315 (a)(3): CPOE - Diagnostic Imaging 170.315 (a)(4): Drug-Drug, Drug-Allergy Interaction Checks for CPOE 170.315 (a)(5): Demographics 170.315 (a)(6): Problem List 170.315 (a)(7): Medication List 170.315 (a)(8): Medication Allergy List 170.315 (a)(9): Clinical Decision Support 170.315 (a)(…
2015	iMed Software Corp	iMedEMR	5.1	29-Dec-18	15.04.04.2621.iMed.51.00.1.181229	Drummond Group		Active	https://chpl.healthit.gov/#/listing/9851	170.315 (a)(2): CPOE - Laboratory 170.315 (a)(3): CPOE - Diagnostic Imaging 170.315 (a)(5): Demographics 170.315 (a)(6): Problem List 170.315 (a)(9): Clinical Decision Support 170.315 (a)(10): Drug-Formulary and Preferred Drug List Checks 170.315 (a)(11): Smoking Status 170.315 (a)(12): Family Health History 170.315 (a)(13): Patient-Specific Education Resources 170.315 (a)(14): Implantable Device…
2015	InPracSys	InPracSys EHR	9	6-Dec-19	15.05.05.2762.INPS.01.00.1.191206	SLI Compliance		Active	https://chpl.healthit.gov/#/listing/10194	170.315 (a)(1): Computerized Provider Order Entry (CPOE) - Medications 170.315 (a)(2): CPOE - Laboratory 170.315 (a)(3): CPOE - Diagnostic Imaging 170.315 (a)(4): Drug-Drug, Drug-Allergy Interaction Checks for CPOE 170.315 (a)(5): Demographics 170.315 (a)(6): Problem List 170.315 (a)(7): Medication List 170.315 (a)(8): Medication Allergy List 170.315 (a)(9): Clinical Decision Support 170.315 (a)(…
2015	Insync Healthcare Solutions LLC	Insync EMR/PM	9.0.28	26-Dec-19	15.02.05.1708.A039.03.02.1.191226	SLI Compliance		Active	https://chpl.healthit.gov/#/listing/10225	170.315 (a)(1): Computerized Provider Order Entry (CPOE) - Medications 170.315 (a)(2): CPOE - Laboratory 170.315 (a)(3): CPOE - Diagnostic Imaging 170.315 (a)(4): Drug-Drug, Drug-Allergy Interaction Checks for CPOE 170.315 (a)(5): Demographics 170.315 (a)(6): Problem List 170.315 (a)(7): Medication List 170.315 (a)(8): Medication Allergy List 170.315 (a)(9): Clinical Decision Support 170.315 (a)(…
2015	MedPharm Services LLC	Intelligent Medical Software (IMS)	14.0 SP 1	13-Nov-18	15.07.04.2804.Inte.SP.01.1.181113	Drummond Group		Active	https://chpl.healthit.gov/#/listing/9739	170.315 (a)(1): Computerized Provider Order Entry (CPOE) - Medications 170.315 (a)(2): CPOE - Laboratory 170.315 (a)(3): CPOE - Diagnostic Imaging 170.315 (a)(4): Drug-Drug, Drug-Allergy Interaction Checks for CPOE 170.315 (a)(5): Demographics 170.315 (a)(6): Problem List 170.315 (a)(7): Medication List 170.315 (a)(8): Medication Allergy List 170.315 (a)(9): Clinical Decision Support 170.315 (a)(…
2015	Greenway Health, LLC	Intergy EHR	v.12	30-Aug-21	15.04.04.2913.Gree.12.03.0.210830	Drummond Group		Active	https://chpl.healthit.gov/#/listing/10686	170.315 (a)(1): Computerized Provider Order Entry (CPOE) - Medications 170.315 (a)(2): CPOE - Laboratory 170.315 (a)(3): CPOE - Diagnostic Imaging 170.315 (a)(4): Drug-Drug, Drug-Allergy Interaction Checks for CPOE 170.315 (a)(5): Demographics 170.315 (a)(9): Clinical Decision Support 170.315 (a)(10): Drug-Formulary and Preferred Drug List Checks 170.315 (a)(12): Family Health History 170.315 (a)…
2015	iPatientCare, LLC	iPatientCare	18	1-Dec-17	15.04.04.2627.iPat.18.00.1.171201	Drummond Group		Active	https://chpl.healthit.gov/#/listing/8970	170.315 (a)(1): Computerized Provider Order Entry (CPOE) - Medications 170.315 (a)(2): CPOE - Laboratory 170.315 (a)(3): CPOE - Diagnostic Imaging 170.315 (a)(4): Drug-Drug, Drug-Allergy Interaction Checks for CPOE 170.315 (a)(5): Demographics 170.315 (a)(6): Problem List 170.315 (a)(7): Medication List 170.315 (a)(8): Medication Allergy List 170.315 (a)(9): Clinical Decision Support 170.315 (a)(…
2015	Physician EMR, LLC.	IPClinical	2.1	23-Jan-20	15.05.05.2163.PEMR.01.00.1.200123	SLI Compliance		Active	https://chpl.healthit.gov/#/listing/10278	170.315 (a)(1): Computerized Provider Order Entry (CPOE) - Medications 170.315 (a)(2): CPOE - Laboratory 170.315 (a)(3): CPOE - Diagnostic Imaging 170.315 (a)(4): Drug-Drug, Drug-Allergy Interaction Checks for CPOE 170.315 (a)(5): Demographics 170.315 (a)(6): Problem List 170.315 (a)(7): Medication List 170.315 (a)(8): Medication Allergy List 170.315 (a)(9): Clinical Decision Support 170.315 (a)(…
2015	Kareo, Inc.	Kareo EHR	4.1	1-Jan-21	15.04.04.2777.Kare.04.01.1.210101	Drummond Group		Active	https://chpl.healthit.gov/#/listing/10517	170.315 (a)(1): Computerized Provider Order Entry (CPOE) - Medications 170.315 (a)(2): CPOE - Laboratory 170.315 (a)(3): CPOE - Diagnostic Imaging 170.315 (a)(4): Drug-Drug, Drug-Allergy Interaction Checks for CPOE 170.315 (a)(5): Demographics 170.315 (a)(9): Clinical Decision Support 170.315 (a)(10): Drug-Formulary and Preferred Drug List Checks 170.315 (a)(12): Family Health History 170.315 (a)…
2015	ManagementPlus	ManagementPlus	7	31-Dec-17	15.04.04.1864.Mana.07.00.1.171231	Drummond Group		Active	https://chpl.healthit.gov/#/listing/9314	170.315 (a)(1): Computerized Provider Order Entry (CPOE) - Medications 170.315 (a)(2): CPOE - Laboratory 170.315 (a)(3): CPOE - Diagnostic Imaging 170.315 (a)(4): Drug-Drug, Drug-Allergy Interaction Checks for CPOE 170.315 (a)(5): Demographics 170.315 (a)(6): Problem List 170.315 (a)(7): Medication List 170.315 (a)(8): Medication Allergy List 170.315 (a)(9): Clinical Decision Support 170.315 (a)(…
2015	First Insight Corporation	MaximEyes EHR	3	26-Mar-18	15.04.04.2729.Maxi.03.00.1.180326	Drummond Group		Active	https://chpl.healthit.gov/#/listing/9410	170.315 (a)(1): Computerized Provider Order Entry (CPOE) - Medications 170.315 (a)(2): CPOE - Laboratory 170.315 (a)(3): CPOE - Diagnostic Imaging 170.315 (a)(4): Drug-Drug, Drug-Allergy Interaction Checks for CPOE 170.315 (a)(5): Demographics 170.315 (a)(6): Problem List 170.315 (a)(7): Medication List 170.315 (a)(8): Medication Allergy List 170.315 (a)(9): Clinical Decision Support 170.315 (a)(…
2015	MD Logic, Inc.	MD Logic EHR	7.1	26-Dec-19	15.04.04.2785.MDLo.07.01.1.191226	Drummond Group		Active	https://chpl.healthit.gov/#/listing/10262	170.315 (a)(1): Computerized Provider Order Entry (CPOE) - Medications 170.315 (a)(2): CPOE - Laboratory 170.315 (a)(3): CPOE - Diagnostic Imaging 170.315 (a)(4): Drug-Drug, Drug-Allergy Interaction Checks for CPOE 170.315 (a)(5): Demographics 170.315 (a)(6): Problem List 170.315 (a)(7): Medication List 170.315 (a)(8): Medication Allergy List 170.315 (a)(9): Clinical Decision Support 170.315 (a)(…
2015	TechSoft, Inc.	MDRhythm	Version 8	8-Dec-18	15.04.04.2413.MDRh.08.00.1.181208	Drummond Group		Active	https://chpl.healthit.gov/#/listing/9797	170.315 (a)(1): Computerized Provider Order Entry (CPOE) - Medications 170.315 (a)(2): CPOE - Laboratory 170.315 (a)(3): CPOE - Diagnostic Imaging 170.315 (a)(4): Drug-Drug, Drug-Allergy Interaction Checks for CPOE 170.315 (a)(5): Demographics 170.315 (a)(6): Problem List 170.315 (a)(7): Medication List 170.315 (a)(8): Medication Allergy List 170.315 (a)(9): Clinical Decision Support 170.315 (a)(…
2015	mdTimeline, LLC	mdTimeline EHR	2	31-Dec-19	15.04.04.3059.mdTi.02.00.1.191231	Drummond Group		Active	https://chpl.healthit.gov/#/listing/10244	170.315 (a)(1): Computerized Provider Order Entry (CPOE) - Medications 170.315 (a)(2): CPOE - Laboratory 170.315 (a)(3): CPOE - Diagnostic Imaging 170.315 (a)(4): Drug-Drug, Drug-Allergy Interaction Checks for CPOE 170.315 (a)(5): Demographics 170.315 (a)(6): Problem List 170.315 (a)(7): Medication List 170.315 (a)(8): Medication Allergy List 170.315 (a)(9): Clinical Decision Support 170.315 (a)(…
2015	Health Care 2000, Inc.	MDVita	26	19-Mar-20	15.04.04.2904.MDVi.26.01.1.200319	Drummond Group		Active	https://chpl.healthit.gov/#/listing/10337	170.315 (a)(1): Computerized Provider Order Entry (CPOE) - Medications 170.315 (a)(2): CPOE - Laboratory 170.315 (a)(3): CPOE - Diagnostic Imaging 170.315 (a)(4): Drug-Drug, Drug-Allergy Interaction Checks for CPOE 170.315 (a)(5): Demographics 170.315 (a)(6): Problem List 170.315 (a)(7): Medication List 170.315 (a)(8): Medication Allergy List 170.315 (a)(9): Clinical Decision Support 170.315 (a)(…
2015	MedConnect, Inc.	MedConnectHealth	3	12-Dec-17	15.04.04.1889.MedC.03.00.0.171212	Drummond Group		Active	https://chpl.healthit.gov/#/listing/9183	170.315 (a)(1): Computerized Provider Order Entry (CPOE) - Medications 170.315 (a)(2): CPOE - Laboratory 170.315 (a)(3): CPOE - Diagnostic Imaging 170.315 (a)(4): Drug-Drug, Drug-Allergy Interaction Checks for CPOE 170.315 (a)(5): Demographics 170.315 (a)(6): Problem List 170.315 (a)(7): Medication List 170.315 (a)(8): Medication Allergy List 170.315 (a)(9): Clinical Decision Support 170.315 (a)(…
2015	MEDENT - Community Computer Service, Inc.	MEDENT	v23.0	18-Jun-18	15.04.04.1840.MEDE.23.00.1.180618	Drummond Group		Active	https://chpl.healthit.gov/#/listing/9564	170.315 (a)(1): Computerized Provider Order Entry (CPOE) - Medications 170.315 (a)(2): CPOE - Laboratory 170.315 (a)(3): CPOE - Diagnostic Imaging 170.315 (a)(4): Drug-Drug, Drug-Allergy Interaction Checks for CPOE 170.315 (a)(5): Demographics 170.315 (a)(6): Problem List 170.315 (a)(7): Medication List 170.315 (a)(8): Medication Allergy List 170.315 (a)(9): Clinical Decision Support 170.315 (a)(…
2015	MEDENT - Community Computer Service, Inc.	MEDENT	v23.5	13-Apr-21	15.04.04.1840.MEDE.23.01.1.210413	Drummond Group		Active	https://chpl.healthit.gov/#/listing/10609	170.315 (a)(1): Computerized Provider Order Entry (CPOE) - Medications 170.315 (a)(2): CPOE - Laboratory 170.315 (a)(3): CPOE - Diagnostic Imaging 170.315 (a)(4): Drug-Drug, Drug-Allergy Interaction Checks for CPOE 170.315 (a)(5): Demographics 170.315 (a)(9): Clinical Decision Support 170.315 (a)(10): Drug-Formulary and Preferred Drug List Checks 170.315 (a)(12): Family Health History 170.315 (a)…
2015	Comtron Corp.	Medgen EHR	Version 8.0	24-May-21	15.04.04.2984.Medg.08.01.1.210524	Drummond Group		Active	https://chpl.healthit.gov/#/listing/10637	170.315 (a)(1): Computerized Provider Order Entry (CPOE) - Medications 170.315 (a)(2): CPOE - Laboratory 170.315 (a)(3): CPOE - Diagnostic Imaging 170.315 (a)(4): Drug-Drug, Drug-Allergy Interaction Checks for CPOE 170.315 (a)(5): Demographics 170.315 (a)(9): Clinical Decision Support 170.315 (a)(10): Drug-Formulary and Preferred Drug List Checks 170.315 (a)(12): Family Health History 170.315 (a)…
2015	Advanced Data Systems Corporation	MedicsCloud	11	10-May-18	15.02.05.1044.A068.01.00.1.180510	SLI Compliance		Active	https://chpl.healthit.gov/#/listing/9397	170.315 (a)(1): Computerized Provider Order Entry (CPOE) - Medications 170.315 (a)(2): CPOE - Laboratory 170.315 (a)(3): CPOE - Diagnostic Imaging 170.315 (a)(4): Drug-Drug, Drug-Allergy Interaction Checks for CPOE 170.315 (a)(5): Demographics 170.315 (a)(6): Problem List 170.315 (a)(7): Medication List 170.315 (a)(8): Medication Allergy List 170.315 (a)(9): Clinical Decision Support 170.315 (a)(…
2015	Advanced Data Systems Corporation	MedicsDocAssistant	8	29-Mar-19	15.02.05.1044.A093.01.00.1.190329	SLI Compliance		Active	https://chpl.healthit.gov/#/listing/9949	170.315 (a)(1): Computerized Provider Order Entry (CPOE) - Medications 170.315 (a)(2): CPOE - Laboratory 170.315 (a)(3): CPOE - Diagnostic Imaging 170.315 (a)(4): Drug-Drug, Drug-Allergy Interaction Checks for CPOE 170.315 (a)(5): Demographics 170.315 (a)(6): Problem List 170.315 (a)(7): Medication List 170.315 (a)(8): Medication Allergy List 170.315 (a)(9): Clinical Decision Support 170.315 (a)(…
2015	Medicus Clinical, LLC	MedicusEHR	1	13-Nov-19	15.04.04.3057.Medi.01.00.1.191113	Drummond Group		Active	https://chpl.healthit.gov/#/listing/10164	170.315 (a)(1): Computerized Provider Order Entry (CPOE) - Medications 170.315 (a)(2): CPOE - Laboratory 170.315 (a)(3): CPOE - Diagnostic Imaging 170.315 (a)(4): Drug-Drug, Drug-Allergy Interaction Checks for CPOE 170.315 (a)(5): Demographics 170.315 (a)(6): Problem List 170.315 (a)(7): Medication List 170.315 (a)(8): Medication Allergy List 170.315 (a)(9): Clinical Decision Support 170.315 (a)(…
2015	MedInformatix	MedInformatix EHR	7.7	30-Aug-21	15.04.04.2795.MedI.77.01.1.210830	Drummond Group		Active	https://chpl.healthit.gov/#/listing/10683	170.315 (a)(1): Computerized Provider Order Entry (CPOE) - Medications 170.315 (a)(2): CPOE - Laboratory 170.315 (a)(3): CPOE - Diagnostic Imaging 170.315 (a)(4): Drug-Drug, Drug-Allergy Interaction Checks for CPOE 170.315 (a)(5): Demographics 170.315 (a)(9): Clinical Decision Support 170.315 (a)(10): Drug-Formulary and Preferred Drug List Checks 170.315 (a)(12): Family Health History 170.315 (a)…
2015	Health Systems Technology, Inc.	MedPointe	12	31-Dec-18	15.04.04.1597.MedP.12.00.1.181231	Drummond Group		Active	https://chpl.healthit.gov/#/listing/9883	170.315 (a)(1): Computerized Provider Order Entry (CPOE) - Medications 170.315 (a)(2): CPOE - Laboratory 170.315 (a)(3): CPOE - Diagnostic Imaging 170.315 (a)(4): Drug-Drug, Drug-Allergy Interaction Checks for CPOE 170.315 (a)(5): Demographics 170.315 (a)(6): Problem List 170.315 (a)(7): Medication List 170.315 (a)(8): Medication Allergy List 170.315 (a)(9): Clinical Decision Support 170.315 (a)(…
2015	Elekta Inc.	MOSAIQ	2.81	25-Jun-19	15.04.04.1420.MOSA.28.01.1.190625	Drummond Group		Active	https://chpl.healthit.gov/#/listing/10074	170.315 (a)(1): Computerized Provider Order Entry (CPOE) - Medications 170.315 (a)(2): CPOE - Laboratory 170.315 (a)(3): CPOE - Diagnostic Imaging 170.315 (a)(4): Drug-Drug, Drug-Allergy Interaction Checks for CPOE 170.315 (a)(5): Demographics 170.315 (a)(6): Problem List 170.315 (a)(7): Medication List 170.315 (a)(8): Medication Allergy List 170.315 (a)(9): Clinical Decision Support 170.315 (a)(…
2015	Elekta Inc.	MOSAIQ	2.82	13-Apr-20	15.04.04.1420.MOSA.28.02.1.200413	Drummond Group		Active	https://chpl.healthit.gov/#/listing/10352	170.315 (a)(1): Computerized Provider Order Entry (CPOE) - Medications 170.315 (a)(2): CPOE - Laboratory 170.315 (a)(3): CPOE - Diagnostic Imaging 170.315 (a)(4): Drug-Drug, Drug-Allergy Interaction Checks for CPOE 170.315 (a)(5): Demographics 170.315 (a)(6): Problem List 170.315 (a)(7): Medication List 170.315 (a)(8): Medication Allergy List 170.315 (a)(9): Clinical Decision Support 170.315 (a)(…
2015	Elekta Inc.	MOSAIQ	2.83	31-Dec-20	15.04.04.1420.MOSA.28.03.1.201231	Drummond Group		Active	https://chpl.healthit.gov/#/listing/10583	170.315 (a)(1): Computerized Provider Order Entry (CPOE) - Medications 170.315 (a)(2): CPOE - Laboratory 170.315 (a)(3): CPOE - Diagnostic Imaging 170.315 (a)(4): Drug-Drug, Drug-Allergy Interaction Checks for CPOE 170.315 (a)(5): Demographics 170.315 (a)(9): Clinical Decision Support 170.315 (a)(10): Drug-Formulary and Preferred Drug List Checks 170.315 (a)(12): Family Health History 170.315 (a)…
2015	Netsmart	myAvatar Certified Edition	2021	30-Apr-21	15.04.04.2816.myAv.20.05.0.210430	Drummond Group		Active	https://chpl.healthit.gov/#/listing/10616	170.315 (a)(1): Computerized Provider Order Entry (CPOE) - Medications 170.315 (a)(2): CPOE - Laboratory 170.315 (a)(3): CPOE - Diagnostic Imaging 170.315 (a)(4): Drug-Drug, Drug-Allergy Interaction Checks for CPOE 170.315 (a)(5): Demographics 170.315 (a)(9): Clinical Decision Support 170.315 (a)(10): Drug-Formulary and Preferred Drug List Checks 170.315 (a)(12): Family Health History 170.315 (a)…
2015	Eye Care Leaders, LLC	myCare iMedicWare	R8-V2	6-Dec-19	15.04.04.2998.iMed.R8.01.1.191206	Drummond Group		Active	https://chpl.healthit.gov/#/listing/10205	170.315 (a)(1): Computerized Provider Order Entry (CPOE) - Medications 170.315 (a)(2): CPOE - Laboratory 170.315 (a)(3): CPOE - Diagnostic Imaging 170.315 (a)(4): Drug-Drug, Drug-Allergy Interaction Checks for CPOE 170.315 (a)(5): Demographics 170.315 (a)(6): Problem List 170.315 (a)(7): Medication List 170.315 (a)(8): Medication Allergy List 170.315 (a)(9): Clinical Decision Support 170.315 (a)(…
2015	Netsmart	myEvolv Certified Edition	10.1	28-Aug-18	15.04.04.2816.myEv.10.01.0.180828	Drummond Group		Active	https://chpl.healthit.gov/#/listing/9666	170.315 (a)(1): Computerized Provider Order Entry (CPOE) - Medications 170.315 (a)(2): CPOE - Laboratory 170.315 (a)(3): CPOE - Diagnostic Imaging 170.315 (a)(4): Drug-Drug, Drug-Allergy Interaction Checks for CPOE 170.315 (a)(5): Demographics 170.315 (a)(6): Problem List 170.315 (a)(7): Medication List 170.315 (a)(8): Medication Allergy List 170.315 (a)(9): Clinical Decision Support 170.315 (a)(…
2015	myhELO, Inc.	myhELO	3.14	5-Mar-19	15.05.05.2637.MOXE.01.00.1.190305	SLI Compliance		Active	https://chpl.healthit.gov/#/listing/9930	170.315 (a)(1): Computerized Provider Order Entry (CPOE) - Medications 170.315 (a)(2): CPOE - Laboratory 170.315 (a)(3): CPOE - Diagnostic Imaging 170.315 (a)(4): Drug-Drug, Drug-Allergy Interaction Checks for CPOE 170.315 (a)(5): Demographics 170.315 (a)(6): Problem List 170.315 (a)(7): Medication List 170.315 (a)(8): Medication Allergy List 170.315 (a)(9): Clinical Decision Support 170.315 (a)(…
2015	Nth Technologies, Inc.	nAbleMD	5.0c	27-Dec-17	15.04.04.2070.nAbl.05.00.1.171227	Drummond Group		Active	https://chpl.healthit.gov/#/listing/9208	170.315 (a)(1): Computerized Provider Order Entry (CPOE) - Medications 170.315 (a)(2): CPOE - Laboratory 170.315 (a)(3): CPOE - Diagnostic Imaging 170.315 (a)(4): Drug-Drug, Drug-Allergy Interaction Checks for CPOE 170.315 (a)(5): Demographics 170.315 (a)(6): Problem List 170.315 (a)(7): Medication List 170.315 (a)(8): Medication Allergy List 170.315 (a)(9): Clinical Decision Support 170.315 (a)(…
2015	NeoDeck Holdings	NeoMed	3.0.0.8	18-Dec-17	15.05.04.2814.NeoM.03.00.1.171218	Drummond Group		Active	https://chpl.healthit.gov/#/listing/9058	170.315 (a)(1): Computerized Provider Order Entry (CPOE) - Medications 170.315 (a)(2): CPOE - Laboratory 170.315 (a)(3): CPOE - Diagnostic Imaging 170.315 (a)(4): Drug-Drug, Drug-Allergy Interaction Checks for CPOE 170.315 (a)(5): Demographics 170.315 (a)(6): Problem List 170.315 (a)(7): Medication List 170.315 (a)(8): Medication Allergy List 170.315 (a)(9): Clinical Decision Support 170.315 (a)(…
2015	NeoDeck Holdings	NeoMed	4	9-Dec-19	15.04.04.2814.NeoM.04.01.1.191209	Drummond Group		Active	https://chpl.healthit.gov/#/listing/10197	170.315 (a)(1): Computerized Provider Order Entry (CPOE) - Medications 170.315 (a)(2): CPOE - Laboratory 170.315 (a)(3): CPOE - Diagnostic Imaging 170.315 (a)(4): Drug-Drug, Drug-Allergy Interaction Checks for CPOE 170.315 (a)(5): Demographics 170.315 (a)(6): Problem List 170.315 (a)(7): Medication List 170.315 (a)(8): Medication Allergy List 170.315 (a)(9): Clinical Decision Support 170.315 (a)(…
2015	Net Health	Net Health® Wound Care	7	31-Dec-18	15.04.04.2815.Woun.07.00.1.181231	Drummond Group		Active	https://chpl.healthit.gov/#/listing/9836	170.315 (a)(1): Computerized Provider Order Entry (CPOE) - Medications 170.315 (a)(2): CPOE - Laboratory 170.315 (a)(3): CPOE - Diagnostic Imaging 170.315 (a)(4): Drug-Drug, Drug-Allergy Interaction Checks for CPOE 170.315 (a)(5): Demographics 170.315 (a)(6): Problem List 170.315 (a)(7): Medication List 170.315 (a)(8): Medication Allergy List 170.315 (a)(9): Clinical Decision Support 170.315 (a)(…
2015	NextGen Healthcare	NextGen Ambulatory EHR	5.9	27-Nov-17	15.04.04.2054.Next.59.03.1.171127	Drummond Group		Active	https://chpl.healthit.gov/#/listing/8975	170.315 (a)(1): Computerized Provider Order Entry (CPOE) - Medications 170.315 (a)(2): CPOE - Laboratory 170.315 (a)(3): CPOE - Diagnostic Imaging 170.315 (a)(4): Drug-Drug, Drug-Allergy Interaction Checks for CPOE 170.315 (a)(5): Demographics 170.315 (a)(6): Problem List 170.315 (a)(7): Medication List 170.315 (a)(8): Medication Allergy List 170.315 (a)(9): Clinical Decision Support 170.315 (a)(…
2015	NextGen Healthcare	NextGen Enterprise EHR	5.9.1	8-May-18	15.04.04.2054.Next.59.04.1.180508	Drummond Group		Active	https://chpl.healthit.gov/#/listing/9403	170.315 (a)(1): Computerized Provider Order Entry (CPOE) - Medications 170.315 (a)(2): CPOE - Laboratory 170.315 (a)(3): CPOE - Diagnostic Imaging 170.315 (a)(4): Drug-Drug, Drug-Allergy Interaction Checks for CPOE 170.315 (a)(5): Demographics 170.315 (a)(6): Problem List 170.315 (a)(7): Medication List 170.315 (a)(8): Medication Allergy List 170.315 (a)(9): Clinical Decision Support 170.315 (a)(…
2015	NextGen Healthcare	NextGen Enterprise EHR	5.9.2	24-Oct-18	15.04.04.2054.Next.59.05.1.181024	Drummond Group		Active	https://chpl.healthit.gov/#/listing/9699	170.315 (a)(1): Computerized Provider Order Entry (CPOE) - Medications 170.315 (a)(2): CPOE - Laboratory 170.315 (a)(3): CPOE - Diagnostic Imaging 170.315 (a)(4): Drug-Drug, Drug-Allergy Interaction Checks for CPOE 170.315 (a)(5): Demographics 170.315 (a)(6): Problem List 170.315 (a)(7): Medication List 170.315 (a)(8): Medication Allergy List 170.315 (a)(9): Clinical Decision Support 170.315 (a)(…
2015	NextGen Healthcare	NextGen Enterprise EHR	5.9.3	21-Feb-19	15.04.04.2054.Next.59.06.1.190221	Drummond Group		Active	https://chpl.healthit.gov/#/listing/9940	170.315 (a)(1): Computerized Provider Order Entry (CPOE) - Medications 170.315 (a)(2): CPOE - Laboratory 170.315 (a)(3): CPOE - Diagnostic Imaging 170.315 (a)(4): Drug-Drug, Drug-Allergy Interaction Checks for CPOE 170.315 (a)(5): Demographics 170.315 (a)(6): Problem List 170.315 (a)(7): Medication List 170.315 (a)(8): Medication Allergy List 170.315 (a)(9): Clinical Decision Support 170.315 (a)(…
2015	NextGen Healthcare	NextGen Enterprise EHR	5.9.2020.1	3-Feb-20	15.04.04.2054.Next.59.07.1.200203	Drummond Group		Active	https://chpl.healthit.gov/#/listing/10286	170.315 (a)(1): Computerized Provider Order Entry (CPOE) - Medications 170.315 (a)(2): CPOE - Laboratory 170.315 (a)(3): CPOE - Diagnostic Imaging 170.315 (a)(4): Drug-Drug, Drug-Allergy Interaction Checks for CPOE 170.315 (a)(5): Demographics 170.315 (a)(6): Problem List 170.315 (a)(7): Medication List 170.315 (a)(8): Medication Allergy List 170.315 (a)(9): Clinical Decision Support 170.315 (a)(…
2015	NextGen Healthcare	NextGen Enterprise EHR	6.2021.1	5-Mar-21	15.04.04.2054.Next.60.08.1.210305	Drummond Group		Active	https://chpl.healthit.gov/#/listing/10578	170.315 (a)(1): Computerized Provider Order Entry (CPOE) - Medications 170.315 (a)(2): CPOE - Laboratory 170.315 (a)(3): CPOE - Diagnostic Imaging 170.315 (a)(4): Drug-Drug, Drug-Allergy Interaction Checks for CPOE 170.315 (a)(5): Demographics 170.315 (a)(9): Clinical Decision Support 170.315 (a)(10): Drug-Formulary and Preferred Drug List Checks 170.315 (a)(12): Family Health History 170.315 (a)…
2015	NextGen Healthcare	NextGen Office	Version 5.0	20-Feb-18	15.04.04.2054.Medi.05.00.1.180220	Drummond Group		Active	https://chpl.healthit.gov/#/listing/9372	170.315 (a)(1): Computerized Provider Order Entry (CPOE) - Medications 170.315 (a)(2): CPOE - Laboratory 170.315 (a)(3): CPOE - Diagnostic Imaging 170.315 (a)(4): Drug-Drug, Drug-Allergy Interaction Checks for CPOE 170.315 (a)(5): Demographics 170.315 (a)(6): Problem List 170.315 (a)(7): Medication List 170.315 (a)(8): Medication Allergy List 170.315 (a)(9): Clinical Decision Support 170.315 (a)(…
2015	NextStep Solutions	NextStep	10	7-Jun-21	15.04.04.2057.Next.10.01.0.210607	Drummond Group		Active	https://chpl.healthit.gov/#/listing/10648	170.315 (a)(5): Demographics 170.315 (a)(9): Clinical Decision Support 170.315 (a)(12): Family Health History 170.315 (a)(13): Patient-Specific Education Resources 170.315 (a)(14): Implantable Device List 170.315 (a)(15): Social, Psychological, and Behavioral Determinants Data 170.315 (b)(2): Clinical Information Reconciliation and Incorporation 170.315 (b)(6): Data Export 170.315 (d)(1): Authent…
2015	Nexus Clinical LLC	Nexus EHR	7.2	24-Mar-20	15.04.04.2989.Nexu.07.02.1.200324	Drummond Group		Active	https://chpl.healthit.gov/#/listing/10340	170.315 (a)(1): Computerized Provider Order Entry (CPOE) - Medications 170.315 (a)(2): CPOE - Laboratory 170.315 (a)(3): CPOE - Diagnostic Imaging 170.315 (a)(4): Drug-Drug, Drug-Allergy Interaction Checks for CPOE 170.315 (a)(5): Demographics 170.315 (a)(6): Problem List 170.315 (a)(7): Medication List 170.315 (a)(8): Medication Allergy List 170.315 (a)(9): Clinical Decision Support 170.315 (a)(…
2015	Universal Research Solutions, LLC	OBERD	1.3.1	19-Dec-19	15.07.07.2480.OB02.01.00.1.191219	ICSA Labs		Active	https://chpl.healthit.gov/#/listing/10222	170.315 (a)(5): Demographics 170.315 (a)(6): Problem List 170.315 (a)(7): Medication List 170.315 (a)(8): Medication Allergy List 170.315 (a)(11): Smoking Status 170.315 (a)(12): Family Health History 170.315 (a)(13): Patient-Specific Education Resources 170.315 (a)(14): Implantable Device List 170.315 (a)(15): Social, Psychological, and Behavioral Determinants Data 170.315 (c)(1): Clinical Quali…
2015	Objective Medical Systems, LLC	OMS EHR	3.1.0.00	10-Jun-21	15.04.04.2086.OMSE.03.01.1.210610	Drummond Group		Active	https://chpl.healthit.gov/#/listing/10650	170.315 (a)(1): Computerized Provider Order Entry (CPOE) - Medications 170.315 (a)(2): CPOE - Laboratory 170.315 (a)(3): CPOE - Diagnostic Imaging 170.315 (a)(4): Drug-Drug, Drug-Allergy Interaction Checks for CPOE 170.315 (a)(5): Demographics 170.315 (a)(9): Clinical Decision Support 170.315 (a)(10): Drug-Formulary and Preferred Drug List Checks 170.315 (a)(12): Family Health History 170.315 (a)…
2015	Objective Medical Systems, LLC	OMS EHR	4.0.0.00	3-Dec-21	15.04.04.2086.OMSE.04.02.1.211203	Drummond Group		Active	https://chpl.healthit.gov/#/listing/10735	170.315 (a)(1): Computerized Provider Order Entry (CPOE) - Medications 170.315 (a)(2): CPOE - Laboratory 170.315 (a)(3): CPOE - Diagnostic Imaging 170.315 (a)(4): Drug-Drug, Drug-Allergy Interaction Checks for CPOE 170.315 (a)(5): Demographics 170.315 (a)(9): Clinical Decision Support 170.315 (a)(10): Drug-Formulary and Preferred Drug List Checks 170.315 (a)(12): Family Health History 170.315 (a)…
2015	Beth Israel Deaconess Medical Center	Online Medical Record	2013	19-Mar-20	15.07.07.1147.0N03.01.00.1.200319	ICSA Labs		Active	https://chpl.healthit.gov/#/listing/10342	170.315 (a)(1): Computerized Provider Order Entry (CPOE) - Medications 170.315 (a)(2): CPOE - Laboratory 170.315 (a)(3): CPOE - Diagnostic Imaging 170.315 (a)(4): Drug-Drug, Drug-Allergy Interaction Checks for CPOE 170.315 (a)(5): Demographics 170.315 (a)(6): Problem List 170.315 (a)(7): Medication List 170.315 (a)(8): Medication Allergy List 170.315 (a)(9): Clinical Decision Support 170.315 (a)(…
2015	Medsphere Systems Corporation	OpenVista CareVue	2	8-Nov-17	15.04.04.2806.Open.02.00.1.171108	Drummond Group		Active	https://chpl.healthit.gov/#/listing/8884	170.315 (a)(1): Computerized Provider Order Entry (CPOE) - Medications 170.315 (a)(2): CPOE - Laboratory 170.315 (a)(3): CPOE - Diagnostic Imaging 170.315 (a)(4): Drug-Drug, Drug-Allergy Interaction Checks for CPOE 170.315 (a)(5): Demographics 170.315 (a)(6): Problem List 170.315 (a)(7): Medication List 170.315 (a)(8): Medication Allergy List 170.315 (a)(9): Clinical Decision Support 170.315 (a)(…
2015	Mendelson Kornblum Orthopedic & Spine Specialists	OrthoplexEMR	V1	1-Jan-18	15.04.04.3014.Orth.01.00.1.180101	Drummond Group		Active	https://chpl.healthit.gov/#/listing/9349	170.315 (a)(1): Computerized Provider Order Entry (CPOE) - Medications 170.315 (a)(2): CPOE - Laboratory 170.315 (a)(3): CPOE - Diagnostic Imaging 170.315 (a)(4): Drug-Drug, Drug-Allergy Interaction Checks for CPOE 170.315 (a)(5): Demographics 170.315 (a)(6): Problem List 170.315 (a)(7): Medication List 170.315 (a)(8): Medication Allergy List 170.315 (a)(9): Clinical Decision Support 170.315 (a)(…
2015	Queen City Code Factory	P.AN.D.A.	Version 1.1	29-Dec-17	15.04.04.2651.PAND.11.00.1.171229	Drummond Group		Active	https://chpl.healthit.gov/#/listing/9230	170.315 (a)(1): Computerized Provider Order Entry (CPOE) - Medications 170.315 (a)(2): CPOE - Laboratory 170.315 (a)(3): CPOE - Diagnostic Imaging 170.315 (a)(4): Drug-Drug, Drug-Allergy Interaction Checks for CPOE 170.315 (a)(5): Demographics 170.315 (a)(6): Problem List 170.315 (a)(7): Medication List 170.315 (a)(8): Medication Allergy List 170.315 (a)(9): Clinical Decision Support 170.315 (a)(…
2015	Allscripts	Paragon® Ambulatory Care EHR	15	31-Dec-19	15.04.04.2891.Para.AM.03.1.191231	Drummond Group		Active	https://chpl.healthit.gov/#/listing/10245	170.315 (a)(1): Computerized Provider Order Entry (CPOE) - Medications 170.315 (a)(2): CPOE - Laboratory 170.315 (a)(3): CPOE - Diagnostic Imaging 170.315 (a)(4): Drug-Drug, Drug-Allergy Interaction Checks for CPOE 170.315 (a)(5): Demographics 170.315 (a)(6): Problem List 170.315 (a)(7): Medication List 170.315 (a)(8): Medication Allergy List 170.315 (a)(9): Clinical Decision Support 170.315 (a)(…
2015	Allscripts	Paragon® Ambulatory Care EHR	20.1	5-Aug-21	15.04.04.2891.Para.AM.04.1.210805	Drummond Group		Active	https://chpl.healthit.gov/#/listing/10669	170.315 (a)(1): Computerized Provider Order Entry (CPOE) - Medications 170.315 (a)(2): CPOE - Laboratory 170.315 (a)(3): CPOE - Diagnostic Imaging 170.315 (a)(4): Drug-Drug, Drug-Allergy Interaction Checks for CPOE 170.315 (a)(5): Demographics 170.315 (a)(9): Clinical Decision Support 170.315 (a)(10): Drug-Formulary and Preferred Drug List Checks 170.315 (a)(12): Family Health History 170.315 (a)…
2015	Allscripts	Paragon® for Hospitals 2015 Certified EHR	20.1	5-Aug-21	15.04.04.2891.Para.20.03.1.210805	Drummond Group		Active	https://chpl.healthit.gov/#/listing/10670	170.315 (a)(1): Computerized Provider Order Entry (CPOE) - Medications 170.315 (a)(2): CPOE - Laboratory 170.315 (a)(3): CPOE - Diagnostic Imaging 170.315 (a)(4): Drug-Drug, Drug-Allergy Interaction Checks for CPOE 170.315 (a)(5): Demographics 170.315 (a)(9): Clinical Decision Support 170.315 (a)(10): Drug-Formulary and Preferred Drug List Checks 170.315 (a)(12): Family Health History 170.315 (a)…
2015	Allscripts	Paragon® for Hospitals 2015 Certified EHR	14.1.3.1	5-Aug-21	15.04.04.2891.Para.14.03.1.210805	Drummond Group		Active	https://chpl.healthit.gov/#/listing/10671	170.315 (a)(1): Computerized Provider Order Entry (CPOE) - Medications 170.315 (a)(2): CPOE - Laboratory 170.315 (a)(3): CPOE - Diagnostic Imaging 170.315 (a)(4): Drug-Drug, Drug-Allergy Interaction Checks for CPOE 170.315 (a)(5): Demographics 170.315 (a)(9): Clinical Decision Support 170.315 (a)(10): Drug-Formulary and Preferred Drug List Checks 170.315 (a)(12): Family Health History 170.315 (a)…
2015	Allscripts	Paragon® for Hospitals 2015 Certified EHR	15	5-Aug-21	15.04.04.2891.Para.15.03.1.210805	Drummond Group		Active	https://chpl.healthit.gov/#/listing/10672	170.315 (a)(1): Computerized Provider Order Entry (CPOE) - Medications 170.315 (a)(2): CPOE - Laboratory 170.315 (a)(3): CPOE - Diagnostic Imaging 170.315 (a)(4): Drug-Drug, Drug-Allergy Interaction Checks for CPOE 170.315 (a)(5): Demographics 170.315 (a)(9): Clinical Decision Support 170.315 (a)(10): Drug-Formulary and Preferred Drug List Checks 170.315 (a)(12): Family Health History 170.315 (a)…
2015	Patagonia Health	Patagonia Health EHR	5	20-Apr-18	15.04.04.2139.Pata.05.00.1.180420	Drummond Group		Active	https://chpl.healthit.gov/#/listing/9373	170.315 (a)(1): Computerized Provider Order Entry (CPOE) - Medications 170.315 (a)(2): CPOE - Laboratory 170.315 (a)(3): CPOE - Diagnostic Imaging 170.315 (a)(4): Drug-Drug, Drug-Allergy Interaction Checks for CPOE 170.315 (a)(5): Demographics 170.315 (a)(6): Problem List 170.315 (a)(7): Medication List 170.315 (a)(8): Medication Allergy List 170.315 (a)(9): Clinical Decision Support 170.315 (a)(…
2015	Prime Clinical Systems, Inc.	Patient Chart Manager	7	31-May-19	15.02.05.2206.A063.02.01.1.190531	SLI Compliance		Active	https://chpl.healthit.gov/#/listing/10003	170.315 (a)(1): Computerized Provider Order Entry (CPOE) - Medications 170.315 (a)(2): CPOE - Laboratory 170.315 (a)(3): CPOE - Diagnostic Imaging 170.315 (a)(4): Drug-Drug, Drug-Allergy Interaction Checks for CPOE 170.315 (a)(5): Demographics 170.315 (a)(6): Problem List 170.315 (a)(7): Medication List 170.315 (a)(8): Medication Allergy List 170.315 (a)(9): Clinical Decision Support 170.315 (a)(…
2015	Prime Clinical Systems, Inc.	Patient Chart Manager	7.1	8-Jan-20	15.02.05.2206.A063.03.02.1.200108	SLI Compliance		Active	https://chpl.healthit.gov/#/listing/10270	170.315 (a)(1): Computerized Provider Order Entry (CPOE) - Medications 170.315 (a)(2): CPOE - Laboratory 170.315 (a)(3): CPOE - Diagnostic Imaging 170.315 (a)(4): Drug-Drug, Drug-Allergy Interaction Checks for CPOE 170.315 (a)(5): Demographics 170.315 (a)(6): Problem List 170.315 (a)(7): Medication List 170.315 (a)(8): Medication Allergy List 170.315 (a)(9): Clinical Decision Support 170.315 (a)(…
2015	PCE Systems	PCE Care Management	Version 9.3	22-Dec-17	15.04.04.2125.PCEC.93.00.1.171222	Drummond Group		Active	https://chpl.healthit.gov/#/listing/9210	170.315 (a)(1): Computerized Provider Order Entry (CPOE) - Medications 170.315 (a)(2): CPOE - Laboratory 170.315 (a)(3): CPOE - Diagnostic Imaging 170.315 (a)(4): Drug-Drug, Drug-Allergy Interaction Checks for CPOE 170.315 (a)(5): Demographics 170.315 (a)(6): Problem List 170.315 (a)(7): Medication List 170.315 (a)(8): Medication Allergy List 170.315 (a)(9): Clinical Decision Support 170.315 (a)(…
2015	PCIS GOLD	PCIS GOLD EHR	2.5	28-Dec-19	15.04.04.2126.PCIS.25.01.1.191228	Drummond Group		Active	https://chpl.healthit.gov/#/listing/10273	170.315 (a)(1): Computerized Provider Order Entry (CPOE) - Medications 170.315 (a)(2): CPOE - Laboratory 170.315 (a)(3): CPOE - Diagnostic Imaging 170.315 (a)(4): Drug-Drug, Drug-Allergy Interaction Checks for CPOE 170.315 (a)(5): Demographics 170.315 (a)(6): Problem List 170.315 (a)(7): Medication List 170.315 (a)(8): Medication Allergy List 170.315 (a)(9): Clinical Decision Support 170.315 (a)(…
2015	Professional Data Services, Inc.	PDS MDSuite	Version 8	2-Feb-18	15.04.04.2216.PDSM.08.00.1.180202	Drummond Group		Active	https://chpl.healthit.gov/#/listing/9347	170.315 (a)(1): Computerized Provider Order Entry (CPOE) - Medications 170.315 (a)(2): CPOE - Laboratory 170.315 (a)(3): CPOE - Diagnostic Imaging 170.315 (a)(4): Drug-Drug, Drug-Allergy Interaction Checks for CPOE 170.315 (a)(5): Demographics 170.315 (a)(6): Problem List 170.315 (a)(7): Medication List 170.315 (a)(8): Medication Allergy List 170.315 (a)(9): Clinical Decision Support 170.315 (a)(…
2015	Pertexa Healthcare Technologies, Inc.	Pertexa-IQ	5.4.0	13-Feb-20	15.04.04.2962.Pert.05.00.1.200213	Drummond Group		Active	https://chpl.healthit.gov/#/listing/10292	170.315 (a)(1): Computerized Provider Order Entry (CPOE) - Medications 170.315 (a)(2): CPOE - Laboratory 170.315 (a)(3): CPOE - Diagnostic Imaging 170.315 (a)(4): Drug-Drug, Drug-Allergy Interaction Checks for CPOE 170.315 (a)(5): Demographics 170.315 (a)(6): Problem List 170.315 (a)(7): Medication List 170.315 (a)(8): Medication Allergy List 170.315 (a)(9): Clinical Decision Support 170.315 (a)(…
2015	Phoenix Ortho, LLC	Phoenix Ortho	5	31-Dec-18	15.04.04.2160.Phoe.05.00.1.181231	Drummond Group		Active	https://chpl.healthit.gov/#/listing/9871	170.315 (a)(1): Computerized Provider Order Entry (CPOE) - Medications 170.315 (a)(2): CPOE - Laboratory 170.315 (a)(3): CPOE - Diagnostic Imaging 170.315 (a)(4): Drug-Drug, Drug-Allergy Interaction Checks for CPOE 170.315 (a)(5): Demographics 170.315 (a)(6): Problem List 170.315 (a)(7): Medication List 170.315 (a)(8): Medication Allergy List 170.315 (a)(9): Clinical Decision Support 170.315 (a)(…
2015	E*HealthLine.com, Inc.	Phoenix© Integrated Electronic Health Records	10.0.0	6-Apr-18	15.02.05.1384.A064.01.00.0.180406	SLI Compliance		Active	https://chpl.healthit.gov/#/listing/9361	170.315 (a)(1): Computerized Provider Order Entry (CPOE) - Medications 170.315 (a)(2): CPOE - Laboratory 170.315 (a)(3): CPOE - Diagnostic Imaging 170.315 (a)(4): Drug-Drug, Drug-Allergy Interaction Checks for CPOE 170.315 (a)(5): Demographics 170.315 (a)(6): Problem List 170.315 (a)(7): Medication List 170.315 (a)(8): Medication Allergy List 170.315 (a)(9): Clinical Decision Support 170.315 (a)(…
2015	MD Charts, LLC	Physician's Solution	11	30-Dec-19	15.07.07.2479.PH01.01.00.1.191230	ICSA Labs		Active	https://chpl.healthit.gov/#/listing/10235	170.315 (a)(1): Computerized Provider Order Entry (CPOE) - Medications 170.315 (a)(2): CPOE - Laboratory 170.315 (a)(3): CPOE - Diagnostic Imaging 170.315 (a)(4): Drug-Drug, Drug-Allergy Interaction Checks for CPOE 170.315 (a)(5): Demographics 170.315 (a)(6): Problem List 170.315 (a)(7): Medication List 170.315 (a)(8): Medication Allergy List 170.315 (a)(9): Clinical Decision Support 170.315 (a)(…
2015	Doc-tor.com	Picasso	Version 7	8-Apr-21	15.04.04.2985.Pica.07.02.1.210408	Drummond Group		Active	https://chpl.healthit.gov/#/listing/10628	170.315 (a)(1): Computerized Provider Order Entry (CPOE) - Medications 170.315 (a)(2): CPOE - Laboratory 170.315 (a)(3): CPOE - Diagnostic Imaging 170.315 (a)(4): Drug-Drug, Drug-Allergy Interaction Checks for CPOE 170.315 (a)(5): Demographics 170.315 (a)(9): Clinical Decision Support 170.315 (a)(10): Drug-Formulary and Preferred Drug List Checks 170.315 (a)(12): Family Health History 170.315 (a)…
2015	Practice EHR LLC	Practice EHR	V12	20-Dec-17	15.04.04.2997.Prac.12.00.1.171220	Drummond Group		Active	https://chpl.healthit.gov/#/listing/9082	170.315 (a)(1): Computerized Provider Order Entry (CPOE) - Medications 170.315 (a)(2): CPOE - Laboratory 170.315 (a)(3): CPOE - Diagnostic Imaging 170.315 (a)(4): Drug-Drug, Drug-Allergy Interaction Checks for CPOE 170.315 (a)(5): Demographics 170.315 (a)(6): Problem List 170.315 (a)(7): Medication List 170.315 (a)(8): Medication Allergy List 170.315 (a)(9): Clinical Decision Support 170.315 (a)(…
2015	California Medical Systems	Practice Expert	2018	22-Dec-18	15.04.04.1190.Prac.18.00.1.181222	Drummond Group		Active	https://chpl.healthit.gov/#/listing/9856	170.315 (a)(1): Computerized Provider Order Entry (CPOE) - Medications 170.315 (a)(2): CPOE - Laboratory 170.315 (a)(3): CPOE - Diagnostic Imaging 170.315 (a)(4): Drug-Drug, Drug-Allergy Interaction Checks for CPOE 170.315 (a)(5): Demographics 170.315 (a)(6): Problem List 170.315 (a)(7): Medication List 170.315 (a)(8): Medication Allergy List 170.315 (a)(9): Clinical Decision Support 170.315 (a)(…
2015	MicroFour, Inc.	PracticeStudio	X20	10-Aug-18	15.04.04.1985.Prac.20.00.1.180810	Drummond Group		Active	https://chpl.healthit.gov/#/listing/9590	170.315 (a)(1): Computerized Provider Order Entry (CPOE) - Medications 170.315 (a)(2): CPOE - Laboratory 170.315 (a)(3): CPOE - Diagnostic Imaging 170.315 (a)(4): Drug-Drug, Drug-Allergy Interaction Checks for CPOE 170.315 (a)(5): Demographics 170.315 (a)(6): Problem List 170.315 (a)(7): Medication List 170.315 (a)(8): Medication Allergy List 170.315 (a)(9): Clinical Decision Support 170.315 (a)(…
2015	Infor-Med Medical Information Systems Inc.	Praxis EMR	8	13-Apr-20	15.02.05.2766.A113.01.01.1.200413	SLI Compliance		Active	https://chpl.healthit.gov/#/listing/10354	170.315 (a)(1): Computerized Provider Order Entry (CPOE) - Medications 170.315 (a)(2): CPOE - Laboratory 170.315 (a)(3): CPOE - Diagnostic Imaging 170.315 (a)(4): Drug-Drug, Drug-Allergy Interaction Checks for CPOE 170.315 (a)(5): Demographics 170.315 (a)(6): Problem List 170.315 (a)(7): Medication List 170.315 (a)(8): Medication Allergy List 170.315 (a)(9): Clinical Decision Support 170.315 (a)(…
2015	Procentive	Procentive	Version 2015	27-Apr-18	15.04.04.2214.Proc.14.00.0.180427	Drummond Group		Active	https://chpl.healthit.gov/#/listing/9437	170.315 (a)(2): CPOE - Laboratory 170.315 (a)(3): CPOE - Diagnostic Imaging 170.315 (a)(5): Demographics 170.315 (a)(6): Problem List 170.315 (a)(9): Clinical Decision Support 170.315 (a)(11): Smoking Status 170.315 (a)(12): Family Health History 170.315 (a)(13): Patient-Specific Education Resources 170.315 (a)(14): Implantable Device List 170.315 (a)(15): Social, Psychological, and Behavioral De…
2015	Bizmatics Inc.	PrognoCIS	Denali 3.1	29-Sep-17	15.04.04.2689.Prog.31.00.1.170929	Drummond Group		Active	https://chpl.healthit.gov/#/listing/8856	170.315 (a)(1): Computerized Provider Order Entry (CPOE) - Medications 170.315 (a)(2): CPOE - Laboratory 170.315 (a)(3): CPOE - Diagnostic Imaging 170.315 (a)(4): Drug-Drug, Drug-Allergy Interaction Checks for CPOE 170.315 (a)(5): Demographics 170.315 (a)(6): Problem List 170.315 (a)(7): Medication List 170.315 (a)(8): Medication Allergy List 170.315 (a)(9): Clinical Decision Support 170.315 (a)(…
2015	TRIARQ Practice Services	QSuite	Manistee	5-Nov-21	15.02.05.2614.TRIQ.01.01.1.211105	SLI Compliance		Active	https://chpl.healthit.gov/#/listing/10709	170.315 (a)(1): Computerized Provider Order Entry (CPOE) - Medications 170.315 (a)(2): CPOE - Laboratory 170.315 (a)(3): CPOE - Diagnostic Imaging 170.315 (a)(4): Drug-Drug, Drug-Allergy Interaction Checks for CPOE 170.315 (a)(5): Demographics 170.315 (a)(9): Clinical Decision Support 170.315 (a)(10): Drug-Formulary and Preferred Drug List Checks 170.315 (a)(12): Family Health History 170.315 (a)…
2015	Quest Diagnostics Incorporated	Quanum EHR	2020	23-Jun-20	15.04.04.2928.Quan.20.03.1.200623	Drummond Group		Active	https://chpl.healthit.gov/#/listing/10415	170.315 (a)(1): Computerized Provider Order Entry (CPOE) - Medications 170.315 (a)(2): CPOE - Laboratory 170.315 (a)(3): CPOE - Diagnostic Imaging 170.315 (a)(4): Drug-Drug, Drug-Allergy Interaction Checks for CPOE 170.315 (a)(5): Demographics 170.315 (a)(6): Problem List 170.315 (a)(7): Medication List 170.315 (a)(8): Medication Allergy List 170.315 (a)(9): Clinical Decision Support 170.315 (a)(…
2015	Raintree Systems, Inc.	Raintree	10.2.500	1-Sep-19	15.04.04.2841.Rain.10.00.1.190901	Drummond Group		Active	https://chpl.healthit.gov/#/listing/10099	170.315 (a)(1): Computerized Provider Order Entry (CPOE) - Medications 170.315 (a)(2): CPOE - Laboratory 170.315 (a)(3): CPOE - Diagnostic Imaging 170.315 (a)(4): Drug-Drug, Drug-Allergy Interaction Checks for CPOE 170.315 (a)(5): Demographics 170.315 (a)(6): Problem List 170.315 (a)(7): Medication List 170.315 (a)(8): Medication Allergy List 170.315 (a)(9): Clinical Decision Support 170.315 (a)(…
2015	ReLi Med Solutions, LLC	ReLiMed EMR	Version 7.2	29-Dec-19	15.04.04.2990.ReLi.07.00.1.191229	Drummond Group		Active	https://chpl.healthit.gov/#/listing/10254	170.315 (a)(1): Computerized Provider Order Entry (CPOE) - Medications 170.315 (a)(2): CPOE - Laboratory 170.315 (a)(3): CPOE - Diagnostic Imaging 170.315 (a)(4): Drug-Drug, Drug-Allergy Interaction Checks for CPOE 170.315 (a)(5): Demographics 170.315 (a)(6): Problem List 170.315 (a)(7): Medication List 170.315 (a)(8): Medication Allergy List 170.315 (a)(9): Clinical Decision Support 170.315 (a)(…
2015	Indian Health Service	Resource and Patient Management System Electronic Health Record	RPMS Suite (BCER) v4.0	21-Sep-20	15.02.05.1673.A116.01.02.1.200921	SLI Compliance		Active	https://chpl.healthit.gov/#/listing/10452	170.315 (a)(1): Computerized Provider Order Entry (CPOE) - Medications 170.315 (a)(2): CPOE - Laboratory 170.315 (a)(3): CPOE - Diagnostic Imaging 170.315 (a)(4): Drug-Drug, Drug-Allergy Interaction Checks for CPOE 170.315 (a)(5): Demographics 170.315 (a)(9): Clinical Decision Support 170.315 (a)(10): Drug-Formulary and Preferred Drug List Checks 170.315 (a)(12): Family Health History 170.315 (a)…
2015	Indian Health Service	Resource and Patient Management System Electronic Health Record	RPMS Suite (BCER) v4.1 and v5.0	1-Oct-21	15.02.05.1673.A116.02.03.1.211001	SLI Compliance		Active	https://chpl.healthit.gov/#/listing/10698	170.315 (a)(1): Computerized Provider Order Entry (CPOE) - Medications 170.315 (a)(2): CPOE - Laboratory 170.315 (a)(3): CPOE - Diagnostic Imaging 170.315 (a)(4): Drug-Drug, Drug-Allergy Interaction Checks for CPOE 170.315 (a)(5): Demographics 170.315 (a)(9): Clinical Decision Support 170.315 (a)(10): Drug-Formulary and Preferred Drug List Checks 170.315 (a)(12): Family Health History 170.315 (a)…
2015	Health Innovation Technologies, Inc.	RevolutionEHR	7	31-Dec-18	15.04.04.1591.Revo.07.00.1.181231	Drummond Group		Active	https://chpl.healthit.gov/#/listing/9923	170.315 (a)(1): Computerized Provider Order Entry (CPOE) - Medications 170.315 (a)(2): CPOE - Laboratory 170.315 (a)(3): CPOE - Diagnostic Imaging 170.315 (a)(5): Demographics 170.315 (a)(6): Problem List 170.315 (a)(7): Medication List 170.315 (a)(8): Medication Allergy List 170.315 (a)(9): Clinical Decision Support 170.315 (a)(11): Smoking Status 170.315 (a)(12): Family Health History 170.315 (…
2015	Networking Technology Inc. dba RXNT	RXNT Electronic Health Records	7.2	28-Dec-17	15.04.04.2046.RxNT.72.00.1.171228	Drummond Group		Active	https://chpl.healthit.gov/#/listing/9079	170.315 (a)(1): Computerized Provider Order Entry (CPOE) - Medications 170.315 (a)(2): CPOE - Laboratory 170.315 (a)(3): CPOE - Diagnostic Imaging 170.315 (a)(4): Drug-Drug, Drug-Allergy Interaction Checks for CPOE 170.315 (a)(5): Demographics 170.315 (a)(6): Problem List 170.315 (a)(7): Medication List 170.315 (a)(8): Medication Allergy List 170.315 (a)(9): Clinical Decision Support 170.315 (a)(…
2015	Inmediata Health Group LLC	SecureEMR+	Denali 3.1	23-Apr-21	15.04.04.2769.Secu.03.01.1.210423	Drummond Group		Active	https://chpl.healthit.gov/#/listing/10615	170.315 (a)(1): Computerized Provider Order Entry (CPOE) - Medications 170.315 (a)(2): CPOE - Laboratory 170.315 (a)(3): CPOE - Diagnostic Imaging 170.315 (a)(4): Drug-Drug, Drug-Allergy Interaction Checks for CPOE 170.315 (a)(5): Demographics 170.315 (a)(9): Clinical Decision Support 170.315 (a)(10): Drug-Formulary and Preferred Drug List Checks 170.315 (a)(12): Family Health History 170.315 (a)…
2015	Sequel Systems, Inc.	SequelMed EHR	V12	28-Dec-19	15.04.04.2846.Sequ.12.00.1.191228	Drummond Group		Active	https://chpl.healthit.gov/#/listing/10237	170.315 (a)(1): Computerized Provider Order Entry (CPOE) - Medications 170.315 (a)(2): CPOE - Laboratory 170.315 (a)(3): CPOE - Diagnostic Imaging 170.315 (a)(4): Drug-Drug, Drug-Allergy Interaction Checks for CPOE 170.315 (a)(5): Demographics 170.315 (a)(6): Problem List 170.315 (a)(7): Medication List 170.315 (a)(8): Medication Allergy List 170.315 (a)(9): Clinical Decision Support 170.315 (a)(…
2015	VIPA Health Solutions, LLC	smart EMR	7	19-Dec-18	15.04.04.2916.smar.07.00.1.181219	Drummond Group		Active	https://chpl.healthit.gov/#/listing/9803	170.315 (a)(1): Computerized Provider Order Entry (CPOE) - Medications 170.315 (a)(2): CPOE - Laboratory 170.315 (a)(3): CPOE - Diagnostic Imaging 170.315 (a)(4): Drug-Drug, Drug-Allergy Interaction Checks for CPOE 170.315 (a)(5): Demographics 170.315 (a)(6): Problem List 170.315 (a)(7): Medication List 170.315 (a)(8): Medication Allergy List 170.315 (a)(9): Clinical Decision Support 170.315 (a)(…
2015	Streamline Healthcare Solutions	SmartCare	5	31-Dec-17	15.04.04.2855.Smar.05.00.1.171231	Drummond Group		Active	https://chpl.healthit.gov/#/listing/9303	170.315 (a)(1): Computerized Provider Order Entry (CPOE) - Medications 170.315 (a)(2): CPOE - Laboratory 170.315 (a)(3): CPOE - Diagnostic Imaging 170.315 (a)(4): Drug-Drug, Drug-Allergy Interaction Checks for CPOE 170.315 (a)(5): Demographics 170.315 (a)(6): Problem List 170.315 (a)(7): Medication List 170.315 (a)(8): Medication Allergy List 170.315 (a)(9): Clinical Decision Support 170.315 (a)(…
2015	StreamlineMD, LLC	StreamlineMD EHR	15	17-Apr-19	15.04.04.2383.Stre.15.00.1.190417	Drummond Group		Active	https://chpl.healthit.gov/#/listing/9974	170.315 (a)(1): Computerized Provider Order Entry (CPOE) - Medications 170.315 (a)(2): CPOE - Laboratory 170.315 (a)(3): CPOE - Diagnostic Imaging 170.315 (a)(4): Drug-Drug, Drug-Allergy Interaction Checks for CPOE 170.315 (a)(5): Demographics 170.315 (a)(6): Problem List 170.315 (a)(7): Medication List 170.315 (a)(8): Medication Allergy List 170.315 (a)(9): Clinical Decision Support 170.315 (a)(…
2015	Allscripts	Sunrise Acute Care	16.3 CU3	1-May-17	15.04.04.2891.Sunr.CU.00.1.170501	Drummond Group		Active	https://chpl.healthit.gov/#/listing/8499	170.315 (a)(1): Computerized Provider Order Entry (CPOE) - Medications 170.315 (a)(2): CPOE - Laboratory 170.315 (a)(3): CPOE - Diagnostic Imaging 170.315 (a)(4): Drug-Drug, Drug-Allergy Interaction Checks for CPOE 170.315 (a)(5): Demographics 170.315 (a)(6): Problem List 170.315 (a)(7): Medication List 170.315 (a)(8): Medication Allergy List 170.315 (a)(9): Clinical Decision Support 170.315 (a)(…
2015	Allscripts	Sunrise Acute Care	16.3 CU7	29-Sep-17	15.04.04.2891.Sunr.16.01.1.170929	Drummond Group		Active	https://chpl.healthit.gov/#/listing/8852	170.315 (a)(1): Computerized Provider Order Entry (CPOE) - Medications 170.315 (a)(2): CPOE - Laboratory 170.315 (a)(3): CPOE - Diagnostic Imaging 170.315 (a)(4): Drug-Drug, Drug-Allergy Interaction Checks for CPOE 170.315 (a)(5): Demographics 170.315 (a)(6): Problem List 170.315 (a)(7): Medication List 170.315 (a)(8): Medication Allergy List 170.315 (a)(9): Clinical Decision Support 170.315 (a)(…
2015	Allscripts	Sunrise Acute Care	17.3	9-Oct-17	15.04.04.2891.Sunr.17.02.1.171009	Drummond Group		Active	https://chpl.healthit.gov/#/listing/8871	170.315 (a)(1): Computerized Provider Order Entry (CPOE) - Medications 170.315 (a)(2): CPOE - Laboratory 170.315 (a)(3): CPOE - Diagnostic Imaging 170.315 (a)(4): Drug-Drug, Drug-Allergy Interaction Checks for CPOE 170.315 (a)(5): Demographics 170.315 (a)(6): Problem List 170.315 (a)(7): Medication List 170.315 (a)(8): Medication Allergy List 170.315 (a)(9): Clinical Decision Support 170.315 (a)(…
2015	Allscripts	Sunrise Acute Care	18.4	31-Dec-18	15.04.04.2891.Sunr.18.03.1.181231	Drummond Group		Active	https://chpl.healthit.gov/#/listing/9906	170.315 (a)(1): Computerized Provider Order Entry (CPOE) - Medications 170.315 (a)(2): CPOE - Laboratory 170.315 (a)(3): CPOE - Diagnostic Imaging 170.315 (a)(4): Drug-Drug, Drug-Allergy Interaction Checks for CPOE 170.315 (a)(5): Demographics 170.315 (a)(6): Problem List 170.315 (a)(7): Medication List 170.315 (a)(8): Medication Allergy List 170.315 (a)(9): Clinical Decision Support 170.315 (a)(…
2015	Allscripts	Sunrise Acute Care	20	16-Feb-21	15.04.04.2891.Sunr.18.04.1.210216	Drummond Group		Active	https://chpl.healthit.gov/#/listing/10581	170.315 (a)(1): Computerized Provider Order Entry (CPOE) - Medications 170.315 (a)(2): CPOE - Laboratory 170.315 (a)(3): CPOE - Diagnostic Imaging 170.315 (a)(4): Drug-Drug, Drug-Allergy Interaction Checks for CPOE 170.315 (a)(5): Demographics 170.315 (a)(9): Clinical Decision Support 170.315 (a)(10): Drug-Formulary and Preferred Drug List Checks 170.315 (a)(12): Family Health History 170.315 (a)…
2015	Allscripts	Sunrise Acute Care	21.1	22-Jun-21	15.04.04.2891.Sunr.21.05.1.210622	Drummond Group		Active	https://chpl.healthit.gov/#/listing/10655	170.315 (a)(1): Computerized Provider Order Entry (CPOE) - Medications 170.315 (a)(2): CPOE - Laboratory 170.315 (a)(3): CPOE - Diagnostic Imaging 170.315 (a)(4): Drug-Drug, Drug-Allergy Interaction Checks for CPOE 170.315 (a)(5): Demographics 170.315 (a)(9): Clinical Decision Support 170.315 (a)(10): Drug-Formulary and Preferred Drug List Checks 170.315 (a)(12): Family Health History 170.315 (a)…
2015	Allscripts	Sunrise Acute Care for Hospital-based Providers	16.3 CU3	2-Dec-20	15.04.04.2891.Sunr.16.04.1.201202	Drummond Group		Active	https://chpl.healthit.gov/#/listing/10523	170.315 (a)(1): Computerized Provider Order Entry (CPOE) - Medications 170.315 (a)(2): CPOE - Laboratory 170.315 (a)(3): CPOE - Diagnostic Imaging 170.315 (a)(4): Drug-Drug, Drug-Allergy Interaction Checks for CPOE 170.315 (a)(5): Demographics 170.315 (a)(9): Clinical Decision Support 170.315 (a)(10): Drug-Formulary and Preferred Drug List Checks 170.315 (a)(12): Family Health History 170.315 (a)…
2015	Allscripts	Sunrise Acute Care for Hospital-based Providers	16.3 CU7	2-Dec-20	15.04.04.2891.Sunr.07.03.1.201202	Drummond Group		Active	https://chpl.healthit.gov/#/listing/10524	170.315 (a)(1): Computerized Provider Order Entry (CPOE) - Medications 170.315 (a)(2): CPOE - Laboratory 170.315 (a)(3): CPOE - Diagnostic Imaging 170.315 (a)(4): Drug-Drug, Drug-Allergy Interaction Checks for CPOE 170.315 (a)(5): Demographics 170.315 (a)(9): Clinical Decision Support 170.315 (a)(10): Drug-Formulary and Preferred Drug List Checks 170.315 (a)(12): Family Health History 170.315 (a)…
2015	Allscripts	Sunrise Acute Care for Hospital-based Providers	17.3	2-Dec-20	15.04.04.2891.Sunr.17.04.1.201202	Drummond Group		Active	https://chpl.healthit.gov/#/listing/10525	170.315 (a)(1): Computerized Provider Order Entry (CPOE) - Medications 170.315 (a)(2): CPOE - Laboratory 170.315 (a)(3): CPOE - Diagnostic Imaging 170.315 (a)(4): Drug-Drug, Drug-Allergy Interaction Checks for CPOE 170.315 (a)(5): Demographics 170.315 (a)(9): Clinical Decision Support 170.315 (a)(10): Drug-Formulary and Preferred Drug List Checks 170.315 (a)(12): Family Health History 170.315 (a)…
2015	Allscripts	Sunrise Acute Care for Hospital-based Providers	18.4	2-Dec-20	15.04.04.2891.Sunr.AH.05.1.201202	Drummond Group		Active	https://chpl.healthit.gov/#/listing/10526	170.315 (a)(1): Computerized Provider Order Entry (CPOE) - Medications 170.315 (a)(2): CPOE - Laboratory 170.315 (a)(3): CPOE - Diagnostic Imaging 170.315 (a)(4): Drug-Drug, Drug-Allergy Interaction Checks for CPOE 170.315 (a)(5): Demographics 170.315 (a)(9): Clinical Decision Support 170.315 (a)(10): Drug-Formulary and Preferred Drug List Checks 170.315 (a)(12): Family Health History 170.315 (a)…
2015	Allscripts	Sunrise Acute Care for Hospital-based Providers	20	16-Feb-21	15.04.04.2891.Sunr.AH.06.1.210216	Drummond Group		Active	https://chpl.healthit.gov/#/listing/10582	170.315 (a)(1): Computerized Provider Order Entry (CPOE) - Medications 170.315 (a)(2): CPOE - Laboratory 170.315 (a)(3): CPOE - Diagnostic Imaging 170.315 (a)(4): Drug-Drug, Drug-Allergy Interaction Checks for CPOE 170.315 (a)(5): Demographics 170.315 (a)(9): Clinical Decision Support 170.315 (a)(10): Drug-Formulary and Preferred Drug List Checks 170.315 (a)(12): Family Health History 170.315 (a)…
2015	Allscripts	Sunrise Acute Care for Hospital-based Providers	21.1	31-May-21	15.04.04.2891.Sunr.AH.07.1.210531	Drummond Group		Active	https://chpl.healthit.gov/#/listing/10653	170.315 (a)(1): Computerized Provider Order Entry (CPOE) - Medications 170.315 (a)(2): CPOE - Laboratory 170.315 (a)(3): CPOE - Diagnostic Imaging 170.315 (a)(4): Drug-Drug, Drug-Allergy Interaction Checks for CPOE 170.315 (a)(5): Demographics 170.315 (a)(9): Clinical Decision Support 170.315 (a)(10): Drug-Formulary and Preferred Drug List Checks 170.315 (a)(12): Family Health History 170.315 (a)…
2015	Allscripts	Sunrise Ambulatory Care	16.3 CU3	2-Dec-20	15.04.04.2891.Sunr.AM.02.1.201202	Drummond Group		Active	https://chpl.healthit.gov/#/listing/10519	170.315 (a)(1): Computerized Provider Order Entry (CPOE) - Medications 170.315 (a)(2): CPOE - Laboratory 170.315 (a)(3): CPOE - Diagnostic Imaging 170.315 (a)(4): Drug-Drug, Drug-Allergy Interaction Checks for CPOE 170.315 (a)(5): Demographics 170.315 (a)(9): Clinical Decision Support 170.315 (a)(10): Drug-Formulary and Preferred Drug List Checks 170.315 (a)(12): Family Health History 170.315 (a)…
2015	Allscripts	Sunrise Ambulatory Care	16.3 CU7	2-Dec-20	15.04.04.2891.Sunr.AM.03.1.201202	Drummond Group		Active	https://chpl.healthit.gov/#/listing/10520	170.315 (a)(1): Computerized Provider Order Entry (CPOE) - Medications 170.315 (a)(2): CPOE - Laboratory 170.315 (a)(3): CPOE - Diagnostic Imaging 170.315 (a)(4): Drug-Drug, Drug-Allergy Interaction Checks for CPOE 170.315 (a)(5): Demographics 170.315 (a)(9): Clinical Decision Support 170.315 (a)(10): Drug-Formulary and Preferred Drug List Checks 170.315 (a)(12): Family Health History 170.315 (a)…
2015	Allscripts	Sunrise Ambulatory Care	17.3	2-Dec-20	15.04.04.2891.Sunr.AM.04.1.201202	Drummond Group		Active	https://chpl.healthit.gov/#/listing/10521	170.315 (a)(1): Computerized Provider Order Entry (CPOE) - Medications 170.315 (a)(2): CPOE - Laboratory 170.315 (a)(3): CPOE - Diagnostic Imaging 170.315 (a)(4): Drug-Drug, Drug-Allergy Interaction Checks for CPOE 170.315 (a)(5): Demographics 170.315 (a)(9): Clinical Decision Support 170.315 (a)(10): Drug-Formulary and Preferred Drug List Checks 170.315 (a)(12): Family Health History 170.315 (a)…
2015	Allscripts	Sunrise Ambulatory Care	18.4	2-Dec-20	15.04.04.2891.Sunr.AM.05.1.201202	Drummond Group		Active	https://chpl.healthit.gov/#/listing/10522	170.315 (a)(1): Computerized Provider Order Entry (CPOE) - Medications 170.315 (a)(2): CPOE - Laboratory 170.315 (a)(3): CPOE - Diagnostic Imaging 170.315 (a)(4): Drug-Drug, Drug-Allergy Interaction Checks for CPOE 170.315 (a)(5): Demographics 170.315 (a)(9): Clinical Decision Support 170.315 (a)(10): Drug-Formulary and Preferred Drug List Checks 170.315 (a)(12): Family Health History 170.315 (a)…
2015	Allscripts	Sunrise Ambulatory Care	20	16-Feb-21	15.04.04.2891.Sunr.AM.06.1.210216	Drummond Group		Active	https://chpl.healthit.gov/#/listing/10580	170.315 (a)(1): Computerized Provider Order Entry (CPOE) - Medications 170.315 (a)(2): CPOE - Laboratory 170.315 (a)(3): CPOE - Diagnostic Imaging 170.315 (a)(4): Drug-Drug, Drug-Allergy Interaction Checks for CPOE 170.315 (a)(5): Demographics 170.315 (a)(9): Clinical Decision Support 170.315 (a)(10): Drug-Formulary and Preferred Drug List Checks 170.315 (a)(12): Family Health History 170.315 (a)…
2015	Allscripts	Sunrise Ambulatory Care	21.1	16-Jun-21	15.04.04.2891.Sunr.AM.07.1.210616	Drummond Group		Active	https://chpl.healthit.gov/#/listing/10654	170.315 (a)(1): Computerized Provider Order Entry (CPOE) - Medications 170.315 (a)(2): CPOE - Laboratory 170.315 (a)(3): CPOE - Diagnostic Imaging 170.315 (a)(4): Drug-Drug, Drug-Allergy Interaction Checks for CPOE 170.315 (a)(5): Demographics 170.315 (a)(9): Clinical Decision Support 170.315 (a)(10): Drug-Formulary and Preferred Drug List Checks 170.315 (a)(12): Family Health History 170.315 (a)…
2015	Systemedx Inc	Systemedx Clinical Navigator	2019.1	8-Dec-19	15.04.04.2857.Syst.19.01.1.191208	Drummond Group		Active	https://chpl.healthit.gov/#/listing/10199	170.315 (a)(1): Computerized Provider Order Entry (CPOE) - Medications 170.315 (a)(2): CPOE - Laboratory 170.315 (a)(3): CPOE - Diagnostic Imaging 170.315 (a)(4): Drug-Drug, Drug-Allergy Interaction Checks for CPOE 170.315 (a)(5): Demographics 170.315 (a)(6): Problem List 170.315 (a)(7): Medication List 170.315 (a)(8): Medication Allergy List 170.315 (a)(9): Clinical Decision Support 170.315 (a)(…
2015	CareCloud, Inc.	talkEHR	Version 1.0	17-Dec-18	15.04.04.2790.Talk.01.01.1.181217	Drummond Group		Active	https://chpl.healthit.gov/#/listing/9799	170.315 (a)(1): Computerized Provider Order Entry (CPOE) - Medications 170.315 (a)(2): CPOE - Laboratory 170.315 (a)(3): CPOE - Diagnostic Imaging 170.315 (a)(4): Drug-Drug, Drug-Allergy Interaction Checks for CPOE 170.315 (a)(5): Demographics 170.315 (a)(6): Problem List 170.315 (a)(7): Medication List 170.315 (a)(8): Medication Allergy List 170.315 (a)(9): Clinical Decision Support 170.315 (a)(…
2015	Tenzing Medical LLC	Tenzing VistA	2	27-Nov-19	15.02.05.2936.A103.01.00.0.191127	SLI Compliance		Active	https://chpl.healthit.gov/#/listing/10189	170.315 (a)(1): Computerized Provider Order Entry (CPOE) - Medications 170.315 (a)(2): CPOE - Laboratory 170.315 (a)(3): CPOE - Diagnostic Imaging 170.315 (a)(4): Drug-Drug, Drug-Allergy Interaction Checks for CPOE 170.315 (a)(5): Demographics 170.315 (a)(6): Problem List 170.315 (a)(7): Medication List 170.315 (a)(8): Medication Allergy List 170.315 (a)(9): Clinical Decision Support 170.315 (a)(…
2015	CPSI (Computer Programs and Systems), Inc.	Thrive EHR	20	31-Mar-18	15.04.04.1183.Thri.20.02.1.180331	Drummond Group		Active	https://chpl.healthit.gov/#/listing/9339	170.315 (a)(1): Computerized Provider Order Entry (CPOE) - Medications 170.315 (a)(2): CPOE - Laboratory 170.315 (a)(3): CPOE - Diagnostic Imaging 170.315 (a)(4): Drug-Drug, Drug-Allergy Interaction Checks for CPOE 170.315 (a)(5): Demographics 170.315 (a)(6): Problem List 170.315 (a)(7): Medication List 170.315 (a)(8): Medication Allergy List 170.315 (a)(9): Clinical Decision Support 170.315 (a)(…
2015	CPSI (Computer Programs and Systems), Inc.	Thrive Provider EHR	20	31-Mar-18	15.04.04.1183.Thri.PR.02.1.180331	Drummond Group		Active	https://chpl.healthit.gov/#/listing/9340	170.315 (a)(1): Computerized Provider Order Entry (CPOE) - Medications 170.315 (a)(2): CPOE - Laboratory 170.315 (a)(3): CPOE - Diagnostic Imaging 170.315 (a)(4): Drug-Drug, Drug-Allergy Interaction Checks for CPOE 170.315 (a)(5): Demographics 170.315 (a)(6): Problem List 170.315 (a)(7): Medication List 170.315 (a)(8): Medication Allergy List 170.315 (a)(9): Clinical Decision Support 170.315 (a)(…
2015	Netsmart	TIER	9	26-Mar-19	15.04.04.2816.TIER.09.03.1.190326	Drummond Group		Active	https://chpl.healthit.gov/#/listing/10054	170.315 (a)(1): Computerized Provider Order Entry (CPOE) - Medications 170.315 (a)(2): CPOE - Laboratory 170.315 (a)(3): CPOE - Diagnostic Imaging 170.315 (a)(4): Drug-Drug, Drug-Allergy Interaction Checks for CPOE 170.315 (a)(5): Demographics 170.315 (a)(6): Problem List 170.315 (a)(7): Medication List 170.315 (a)(8): Medication Allergy List 170.315 (a)(9): Clinical Decision Support 170.315 (a)(…
2015	Allscripts	TouchWorks EHR	20.1	16-Dec-20	15.04.04.2891.Touc.20.06.1.201216	Drummond Group		Active	https://chpl.healthit.gov/#/listing/10500	170.315 (a)(1): Computerized Provider Order Entry (CPOE) - Medications 170.315 (a)(2): CPOE - Laboratory 170.315 (a)(3): CPOE - Diagnostic Imaging 170.315 (a)(4): Drug-Drug, Drug-Allergy Interaction Checks for CPOE 170.315 (a)(5): Demographics 170.315 (a)(9): Clinical Decision Support 170.315 (a)(10): Drug-Formulary and Preferred Drug List Checks 170.315 (a)(12): Family Health History 170.315 (a)…
2015	Allscripts	TouchWorks EHR	17.1 GA	29-Jan-21	15.04.04.2891.Touc.17.06.1.210129	Drummond Group		Active	https://chpl.healthit.gov/#/listing/10544	170.315 (a)(1): Computerized Provider Order Entry (CPOE) - Medications 170.315 (a)(2): CPOE - Laboratory 170.315 (a)(3): CPOE - Diagnostic Imaging 170.315 (a)(4): Drug-Drug, Drug-Allergy Interaction Checks for CPOE 170.315 (a)(5): Demographics 170.315 (a)(9): Clinical Decision Support 170.315 (a)(10): Drug-Formulary and Preferred Drug List Checks 170.315 (a)(12): Family Health History 170.315 (a)…
2015	Allscripts	TouchWorks EHR	17.1 CU7	29-Jan-21	15.04.04.2891.Touc.17.03.1.210129	Drummond Group		Active	https://chpl.healthit.gov/#/listing/10545	170.315 (a)(1): Computerized Provider Order Entry (CPOE) - Medications 170.315 (a)(2): CPOE - Laboratory 170.315 (a)(3): CPOE - Diagnostic Imaging 170.315 (a)(4): Drug-Drug, Drug-Allergy Interaction Checks for CPOE 170.315 (a)(5): Demographics 170.315 (a)(9): Clinical Decision Support 170.315 (a)(10): Drug-Formulary and Preferred Drug List Checks 170.315 (a)(12): Family Health History 170.315 (a)…
2015	Allscripts	TouchWorks EHR	19.4	29-Jan-21	15.04.04.2891.Touc.19.05.1.210129	Drummond Group		Active	https://chpl.healthit.gov/#/listing/10546	170.315 (a)(1): Computerized Provider Order Entry (CPOE) - Medications 170.315 (a)(2): CPOE - Laboratory 170.315 (a)(3): CPOE - Diagnostic Imaging 170.315 (a)(4): Drug-Drug, Drug-Allergy Interaction Checks for CPOE 170.315 (a)(5): Demographics 170.315 (a)(9): Clinical Decision Support 170.315 (a)(10): Drug-Formulary and Preferred Drug List Checks 170.315 (a)(12): Family Health History 170.315 (a)…
2015	DataLink Software, LLC	Trinity	3	11-Jun-19	15.04.04.2895.Trin.03.00.1.190611	Drummond Group		Active	https://chpl.healthit.gov/#/listing/10068	170.315 (a)(1): Computerized Provider Order Entry (CPOE) - Medications 170.315 (a)(2): CPOE - Laboratory 170.315 (a)(3): CPOE - Diagnostic Imaging 170.315 (a)(4): Drug-Drug, Drug-Allergy Interaction Checks for CPOE 170.315 (a)(5): Demographics 170.315 (a)(6): Problem List 170.315 (a)(7): Medication List 170.315 (a)(8): Medication Allergy List 170.315 (a)(9): Clinical Decision Support 170.315 (a)(…
2015	Universal EHR, Inc.	Universal EHR	2.0.0	12-Mar-18	15.04.04.2478.Univ.02.00.1.180312	Drummond Group		Active	https://chpl.healthit.gov/#/listing/9333	170.315 (a)(1): Computerized Provider Order Entry (CPOE) - Medications 170.315 (a)(2): CPOE - Laboratory 170.315 (a)(3): CPOE - Diagnostic Imaging 170.315 (a)(4): Drug-Drug, Drug-Allergy Interaction Checks for CPOE 170.315 (a)(5): Demographics 170.315 (a)(6): Problem List 170.315 (a)(7): Medication List 170.315 (a)(8): Medication Allergy List 170.315 (a)(9): Clinical Decision Support 170.315 (a)(…
2015	VisionWeb	Uprise	3.1	31-Oct-18	15.04.04.2514.Upri.31.00.1.181031	Drummond Group		Active	https://chpl.healthit.gov/#/listing/9738	170.315 (a)(1): Computerized Provider Order Entry (CPOE) - Medications 170.315 (a)(2): CPOE - Laboratory 170.315 (a)(3): CPOE - Diagnostic Imaging 170.315 (a)(4): Drug-Drug, Drug-Allergy Interaction Checks for CPOE 170.315 (a)(5): Demographics 170.315 (a)(6): Problem List 170.315 (a)(7): Medication List 170.315 (a)(8): Medication Allergy List 170.315 (a)(9): Clinical Decision Support 170.315 (a)(…
2015	IntrinsiQ Specialty Solutions, Inc. FBO Healthtronics Information Technology Solutions Inc.	UroChart EHR	v8.9	4-Aug-20	15.04.04.2978.UroC.89.09.1.200804	Drummond Group		Active	https://chpl.healthit.gov/#/listing/10422	170.315 (a)(1): Computerized Provider Order Entry (CPOE) - Medications 170.315 (a)(2): CPOE - Laboratory 170.315 (a)(3): CPOE - Diagnostic Imaging 170.315 (a)(4): Drug-Drug, Drug-Allergy Interaction Checks for CPOE 170.315 (a)(5): Demographics 170.315 (a)(9): Clinical Decision Support 170.315 (a)(10): Drug-Formulary and Preferred Drug List Checks 170.315 (a)(12): Family Health History 170.315 (a)…
2015	Vericle, Inc.	Vericle	5	1-Jan-21	15.07.04.2500.VERI.05.01.1.210101	Drummond Group		Active	https://chpl.healthit.gov/#/listing/10516	170.315 (a)(1): Computerized Provider Order Entry (CPOE) - Medications 170.315 (a)(2): CPOE - Laboratory 170.315 (a)(3): CPOE - Diagnostic Imaging 170.315 (a)(4): Drug-Drug, Drug-Allergy Interaction Checks for CPOE 170.315 (a)(5): Demographics 170.315 (a)(9): Clinical Decision Support 170.315 (a)(10): Drug-Formulary and Preferred Drug List Checks 170.315 (a)(12): Family Health History 170.315 (a)…
2015	Meridian Medical Management	VertexDr	9	1-Oct-18	15.04.04.2112.Vert.09.00.1.181001	Drummond Group		Active	https://chpl.healthit.gov/#/listing/9694	170.315 (a)(1): Computerized Provider Order Entry (CPOE) - Medications 170.315 (a)(2): CPOE - Laboratory 170.315 (a)(3): CPOE - Diagnostic Imaging 170.315 (a)(4): Drug-Drug, Drug-Allergy Interaction Checks for CPOE 170.315 (a)(5): Demographics 170.315 (a)(6): Problem List 170.315 (a)(7): Medication List 170.315 (a)(8): Medication Allergy List 170.315 (a)(9): Clinical Decision Support 170.315 (a)(…
2015	The Echo Group	Visual Health Record	v11.0	20-Dec-17	15.04.04.2425.Visu.11.00.1.171220	Drummond Group		Active	https://chpl.healthit.gov/#/listing/9330	170.315 (a)(1): Computerized Provider Order Entry (CPOE) - Medications 170.315 (a)(3): CPOE - Diagnostic Imaging 170.315 (a)(5): Demographics 170.315 (a)(6): Problem List 170.315 (a)(7): Medication List 170.315 (a)(8): Medication Allergy List 170.315 (a)(9): Clinical Decision Support 170.315 (a)(10): Drug-Formulary and Preferred Drug List Checks 170.315 (a)(11): Smoking Status 170.315 (a)(12): Fa…
2015	WEBeDoctor, Inc.	WEBeDoctor Physician Office	V6.0	8-May-18	15.04.04.2526.WEBe.06.00.1.180508	Drummond Group		Active	https://chpl.healthit.gov/#/listing/9588	170.315 (a)(1): Computerized Provider Order Entry (CPOE) - Medications 170.315 (a)(2): CPOE - Laboratory 170.315 (a)(3): CPOE - Diagnostic Imaging 170.315 (a)(4): Drug-Drug, Drug-Allergy Interaction Checks for CPOE 170.315 (a)(5): Demographics 170.315 (a)(6): Problem List 170.315 (a)(7): Medication List 170.315 (a)(8): Medication Allergy List 170.315 (a)(9): Clinical Decision Support 170.315 (a)(…
2015	RestorixHealth	WoundDocs	7	24-Dec-19	15.04.04.2272.Woun.07.01.1.191224	Drummond Group		Active	https://chpl.healthit.gov/#/listing/10234	170.315 (a)(1): Computerized Provider Order Entry (CPOE) - Medications 170.315 (a)(2): CPOE - Laboratory 170.315 (a)(3): CPOE - Diagnostic Imaging 170.315 (a)(4): Drug-Drug, Drug-Allergy Interaction Checks for CPOE 170.315 (a)(5): Demographics 170.315 (a)(6): Problem List 170.315 (a)(7): Medication List 170.315 (a)(8): Medication Allergy List 170.315 (a)(9): Clinical Decision Support 170.315 (a)(…
2015	Addison Health Systems, Inc.	WritePad EHR	10	9-Oct-19	15.02.05.1043.A099.01.00.1.191009	SLI Compliance		Active	https://chpl.healthit.gov/#/listing/10145	170.315 (a)(1): Computerized Provider Order Entry (CPOE) - Medications 170.315 (a)(2): CPOE - Laboratory 170.315 (a)(3): CPOE - Diagnostic Imaging 170.315 (a)(5): Demographics 170.315 (a)(6): Problem List 170.315 (a)(7): Medication List 170.315 (a)(8): Medication Allergy List 170.315 (a)(9): Clinical Decision Support 170.315 (a)(11): Smoking Status 170.315 (a)(12): Family Health History 170.315 (…
2015	WRS Health	WRS Health Web EHR and Practice Management System	6	14-Dec-21	15.02.05.2527.WRSH.01.01.1.211214	SLI Compliance		Active	https://chpl.healthit.gov/#/listing/10750	170.315 (a)(1): Computerized Provider Order Entry (CPOE) - Medications 170.315 (a)(2): CPOE - Laboratory 170.315 (a)(3): CPOE - Diagnostic Imaging 170.315 (a)(4): Drug-Drug, Drug-Allergy Interaction Checks for CPOE 170.315 (a)(5): Demographics 170.315 (a)(9): Clinical Decision Support 170.315 (a)(10): Drug-Formulary and Preferred Drug List Checks 170.315 (a)(12): Family Health History 170.315 (a)…
2015	Metasolutions Inc	ZoomMD	4.1	27-Dec-17	15.04.04.1979.Zoom.41.00.1.171227	Drummond Group		Active	https://chpl.healthit.gov/#/listing/9151	170.315 (a)(1): Computerized Provider Order Entry (CPOE) - Medications 170.315 (a)(2): CPOE - Laboratory 170.315 (a)(3): CPOE - Diagnostic Imaging 170.315 (a)(4): Drug-Drug, Drug-Allergy Interaction Checks for CPOE 170.315 (a)(5): Demographics 170.315 (a)(6): Problem List 170.315 (a)(7): Medication List 170.315 (a)(8): Medication Allergy List 170.315 (a)(9): Clinical Decision Support 170.315 (a)(…
